# Supplementary material for: Optimizing malaria vector control in the Greater Mekong Subregion: a systematic review and mathematical modelling study to identify desirable intervention characteristics
Source: Parasit Vectors. 2024 Mar 29;17:162. doi: 10.1186/s13071-024-06234-4 (PMC10981350; doi:10.1186/s13071-024-06234-4)
Supplement: Supplementary file 1 — Additional file 1.Additional information, Equations for the interventions model; Table S1, Detailedparameter definitions, default values and range for the vectorial capacity model and intervention model. FigureS1, Geographic distribution of human blood index data points for different species complexes. FigureS2, Geographic distribution of parity proportion data points for different species complexes. Table S2, Parityproportion univariate and multivariate regression results. Table S3, Sobol's second order index results for theinfluence of human blood index, parity proportion, sac proportion and resting duration. [file 13071_2024_6234_MOESM1_ESM.xlsx]

## Sheet: human blood index
ID	MAP_database_ID	area	site	latitude	longitude	month_start	month_end	year_start	year_end	season	species	species_complex	collection_location	collection_method	number_of_human_blood_sample	total_number_analysed	HBI	citation
1		China	Muai	28.0669	104.656	7	9	1984	1984	rainy	Anopheles sinensis	An. sinensis	combine	combine		751	0.053	Liu, C. F., Qian, H. L., Gu, Z. C., Pan, J. Y., Zheng, X., & Peng, Z. Z. (1986). Quantitative study on the role of Anopheles lesteri anthropophagus in malaria transmission. Ji sheng chong xue yu ji sheng chong bing za zhi = Journal of parasitology & parasitic diseases, 4(3), 161–164
1		China	Muai	28.0669	104.656	7	9	1984	1984	rainy	Anopheles minimus complex	An. minimus	combine	combine		32	0	Liu, C. F., Qian, H. L., Gu, Z. C., Pan, J. Y., Zheng, X., & Peng, Z. Z. (1986). Quantitative study on the role of Anopheles lesteri anthropophagus in malaria transmission. Ji sheng chong xue yu ji sheng chong bing za zhi = Journal of parasitology & parasitic diseases, 4(3), 161–165
2		China	Yuanjiang, qiaojia, yongshan, jinghong	24.5	101.8	6	8	2012	2012	rainy	Anopheles sinensis	An. sinensis	combine	light trap	2	123	0.018	Zhang, J. W., Jiang, J. Y., Wang, X. Z., Zeng, X. C., Zheng, Y. T., Zhou, H. N., Li, H. B., Long, Z., & Yang, T. Z. (2014). Identification of mammalian blood meals in anopheline mosquitoes from four counties of Yunnan Province by multiple PCR. Zhongguo ji sheng chong xue yu ji sheng chong bing za zhi = Chinese journal of parasitology & parasitic diseases, 32(1), 76–77
2		China	Yuanjiang, qiaojia, yongshan, jinghong	24.5	101.8	6	8	2012	2012	rainy	Anopheles minimus complex	An. minimus	combine	light trap	1	22	0.045	Zhang, J. W., Jiang, J. Y., Wang, X. Z., Zeng, X. C., Zheng, Y. T., Zhou, H. N., Li, H. B., Long, Z., & Yang, T. Z. (2014). Identification of mammalian blood meals in anopheline mosquitoes from four counties of Yunnan Province by multiple PCR. Zhongguo ji sheng chong xue yu ji sheng chong bing za zhi = Chinese journal of parasitology & parasitic diseases, 32(1), 76–78
3		China	Hengqin	22.0901	113.543	10	11	2004	2004	rainy	Anopheles sinensis	An. sinensis	outdoor	light trap		10	0.4	Zheng, X., Tang, L. H., Gu, Z. C., Zhu, T. H., Shi, W. Q., Jiang, W. K., Zhou, S. S., Pan, B., & Lin, R. X. (2007). Morphology and habits of An. anthropophagus and its role in malaria transmission in Hengqin Island of Zhuhai City. Zhongguo ji sheng chong xue yu ji sheng chong bing za zhi = Chinese journal of parasitology & parasitic diseases, 25(6), 488–491
4		China	Gudong	25.33	98.5	7	8	1987	1987	rainy	Anopheles sinensis	An. sinensis	combine	resting	10	233	0.047	Zhang, G. C., Dong, X. S., Wang, X. Z., & Lu, Y. R. (1989). Quantitative study on transmission of malaria by Anopheles kunmingensis. Zhongguo ji sheng chong xue yu ji sheng chong bing za zhi = Chinese journal of parasitology & parasitic diseases, 7(2), 100–102
5		China	Xinyang	32.23	114.25	7	8	1999	1999	both	Anopheles sinensis	An. sinensis	combine	resting		237	0.1519	Gu, Z. C., Shang, L. Y., Chen, J. S., Zheng, X., Su, Y. J., Li, A. M., Liu, H., Luo, M. Z., Qian, H. L., & Tang, L. H. (2001). The role of Anopheles anthropophagus in malaria transmission in in Xinyang City of Henan Province. Zhongguo ji sheng chong xue yu ji sheng chong bing za zhi = Chinese journal of parasitology & parasitic diseases, 19(4), 221–224
6		China	Wangxia	19.0052	109.146	8	8	2010	2010	rainy	Anopheles sinensis	An. sinensis	combine	resting	41	171	0.24	Guo, X. X., Li, C. X., Wang, G., Zheng, Z., Dong, Y. D., Zhang, Y. M., Xing, D., & Zhao, T. Y. (2014). Host feeding patterns of mosquitoes in a rural malaria-endemic region in hainan island, china. Journal of the American Mosquito Control Association, 30(4), 309–311
6		China	Wangxia	19.0052	109.146	8	8	2010	2010	rainy	Anopheles maculatus	Maculatus group	combine	resting	8	54	0.148	Guo, X. X., Li, C. X., Wang, G., Zheng, Z., Dong, Y. D., Zhang, Y. M., Xing, D., & Zhao, T. Y. (2014). Host feeding patterns of mosquitoes in a rural malaria-endemic region in hainan island, china. Journal of the American Mosquito Control Association, 30(4), 309–311
7		China	Jimo	36.2408	120.454	8	9	2014	2015	rainy	Anopheles sinensis	An. sinensis	indoor	resting	13	58	0.224	Zhang, C., Shi, G., Cheng, P., Liu, L., & Gong, M. (2017). Host preferences and feeding patterns of Anopheles sinensis Wiedemann in three sites of Shandong province, China. Journal of vector borne diseases, 54(4), 328–333
7		China	Yinan	35.3514	118.483	8	9	2014	2015	rainy	Anopheles sinensis	An. sinensis	indoor	resting	13	56	0.232	Zhang, C., Shi, G., Cheng, P., Liu, L., & Gong, M. (2017). Host preferences and feeding patterns of Anopheles sinensis Wiedemann in three sites of Shandong province, China. Journal of vector borne diseases, 54(4), 328–333
7		China	Shanxian	34.8194	116.037	8	9	2014	2015	rainy	Anopheles sinensis	An. sinensis	indoor	resting	126	149	0.846	Zhang, C., Shi, G., Cheng, P., Liu, L., & Gong, M. (2017). Host preferences and feeding patterns of Anopheles sinensis Wiedemann in three sites of Shandong province, China. Journal of vector borne diseases, 54(4), 328–333
7		China	Jimo	36.2408	120.454	8	9	2014	2015	rainy	Anopheles sinensis	An. sinensis	ani shelter	resting	4	76	0.0526	Zhang, C., Shi, G., Cheng, P., Liu, L., & Gong, M. (2017). Host preferences and feeding patterns of Anopheles sinensis Wiedemann in three sites of Shandong province, China. Journal of vector borne diseases, 54(4), 328–333
7		China	Yinan	35.3514	118.483	8	9	2014	2015	rainy	Anopheles sinensis	An. sinensis	ani shelter	resting	1	98	0.0102	Zhang, C., Shi, G., Cheng, P., Liu, L., & Gong, M. (2017). Host preferences and feeding patterns of Anopheles sinensis Wiedemann in three sites of Shandong province, China. Journal of vector borne diseases, 54(4), 328–333
7		China	Shanxian	34.8194	116.037	8	9	2014	2015	rainy	Anopheles sinensis	An. sinensis	ani shelter	resting	7	585	0.012	Zhang, C., Shi, G., Cheng, P., Liu, L., & Gong, M. (2017). Host preferences and feeding patterns of Anopheles sinensis Wiedemann in three sites of Shandong province, China. Journal of vector borne diseases, 54(4), 328–333
7		China	Jimo	36.2408	120.454	8	9	2014	2015	rainy	Anopheles sinensis	An. sinensis	outdoor	resting	8	220	0.0364	Zhang, C., Shi, G., Cheng, P., Liu, L., & Gong, M. (2017). Host preferences and feeding patterns of Anopheles sinensis Wiedemann in three sites of Shandong province, China. Journal of vector borne diseases, 54(4), 328–333
7		China	Yinan	35.3514	118.483	8	9	2014	2015	rainy	Anopheles sinensis	An. sinensis	outdoor	resting	6	263	0.0229	Zhang, C., Shi, G., Cheng, P., Liu, L., & Gong, M. (2017). Host preferences and feeding patterns of Anopheles sinensis Wiedemann in three sites of Shandong province, China. Journal of vector borne diseases, 54(4), 328–333
7		China	Shanxian	34.8194	116.037	8	9	2014	2015	rainy	Anopheles sinensis	An. sinensis	outdoor	resting	30	753	0.0398	Zhang, C., Shi, G., Cheng, P., Liu, L., & Gong, M. (2017). Host preferences and feeding patterns of Anopheles sinensis Wiedemann in three sites of Shandong province, China. Journal of vector borne diseases, 54(4), 328–333
8		China	Tengchong	25.0205	98.491	5	12	2015	2015	both	Anopheles minimus complex	An. minimus	combine	light trap	44	168	0.26	Zhang, S. S., Zhou, S. S., Zhou, Z. B., Chen, T. M., Wang, X. Z., Shi, W. Q., Jiang, W. K., Li, J. L., Zhou, X. N., Frutos, R., Manguin, S., & Afelt, A. (2018). Monitoring of malaria vectors at the China-Myanmar border while approaching malaria elimination. Parasites & vectors, 11(1), 511
8		China	Tengchong	25.0205	98.491	5	12	2015	2015	both	Anopheles sinensis	An. sinensis	combine	light trap	28	132	0.21	Zhang, S. S., Zhou, S. S., Zhou, Z. B., Chen, T. M., Wang, X. Z., Shi, W. Q., Jiang, W. K., Li, J. L., Zhou, X. N., Frutos, R., Manguin, S., & Afelt, A. (2018). Monitoring of malaria vectors at the China-Myanmar border while approaching malaria elimination. Parasites & vectors, 11(1), 511
9		Indonesia	Lampung and Pesawaran	-5.6667	105.417	5	6	2010	2011	both	Anopheles sundaicus complex	An. sundaicus	outdoor	resting	14	22	0.636	Davidson, J. R., Sukowati, S., Shinta, Asih, P. B. S., Syafruddin, D., Baskin, R. N., St Laurent, B., Hawley, W. A., Liu, F., Burkot, T. R., Collins, F. H., & Lobo, N. F. (2018). Using barrier screens to characterize mosquito composition, flight activity, and abdominal status in South Lampung, Indonesia. Parasites & vectors, 11(1), 440
10		China	Liji	34.35	118.03	7	9	1979	1981	rainy	Anopheles sinensis	An. sinensis	outdoor	resting	33	1273	0.026	Qian, H. L., Deng, D., Guan, D. H., Jiang, B. Q., Zhou, S. L., Liu, J. X., Gu, Z. C., Pan, J. Y., Shi, W. Q., & He, J. J. (1984). Investigation and quantitative analysis of the components of vectorial capacity of Anopheles sinensis. Ji sheng chong xue yu ji sheng chong bing za zhi = Journal of parasitology & parasitic diseases, 2(1), 3–8
10		China	Liji	34.35	118.03	7	9	1979	1981	rainy	Anopheles sinensis	An. sinensis	combine	resting	621	631	0.984	Qian, H. L., Deng, D., Guan, D. H., Jiang, B. Q., Zhou, S. L., Liu, J. X., Gu, Z. C., Pan, J. Y., Shi, W. Q., & He, J. J. (1984). Investigation and quantitative analysis of the components of vectorial capacity of Anopheles sinensis. Ji sheng chong xue yu ji sheng chong bing za zhi = Journal of parasitology & parasitic diseases, 2(1), 3–9
10		China	Liji	34.35	118.03	7	9	1979	1981	rainy	Anopheles sinensis	An. sinensis	ani shelter	resting	21	3124	0.0067	Qian, H. L., Deng, D., Guan, D. H., Jiang, B. Q., Zhou, S. L., Liu, J. X., Gu, Z. C., Pan, J. Y., Shi, W. Q., & He, J. J. (1984). Investigation and quantitative analysis of the components of vectorial capacity of Anopheles sinensis. Ji sheng chong xue yu ji sheng chong bing za zhi = Journal of parasitology & parasitic diseases, 2(1), 3–10
11		China	Jinghong	22.15	101.167	6	12	2001	2001	both	Anopheles minimus complex	An. minimus	combine	combine	111	120	0.917	Zhou, H. N., Zhang, Z. X., Li, C. F., Wu, C., Wang, P. Y., & Chris, C. (2005). The role of the malaria vectors in the upper valley of Mekong River in Yunnan. Chin J Parasit Dis Con, 18, 407-11
11		China	Jinghong	22.15	101.167	6	12	2001	2001	both	Maculatus Group	Maculatus group	combine	combine	41	57	0.825	Zhou, H. N., Zhang, Z. X., Li, C. F., Wu, C., Wang, P. Y., & Chris, C. (2005). The role of the malaria vectors in the upper valley of Mekong River in Yunnan. Chin J Parasit Dis Con, 18, 407-12
11		China	Jinghong	22.15	101.167	6	12	2001	2001	both	Anopheles sinensis	An. sinensis	combine	combine	162	185	0.876	Zhou, H. N., Zhang, Z. X., Li, C. F., Wu, C., Wang, P. Y., & Chris, C. (2005). The role of the malaria vectors in the upper valley of Mekong River in Yunnan. Chin J Parasit Dis Con, 18, 407-13
12		China	Luyi	33.86	115.48			1975	1975		Anopheles sinensis	An. sinensis	outdoor	resting	44	170	0.258	Su, S. Z., Zhang, Y. H., Qu, M. Q., Shi, D. Y., You, X. C., & Song, J. D. (1983). Bionomics of Anopheles sinensis Wiedmann in Henan Province. Chinese medical journal, 96(9), 701–708
12		China	Shangshui	33.54	114.61			1975	1975		Anopheles sinensis	An. sinensis	outdoor	resting	10	50	0.2	Su, S. Z., Zhang, Y. H., Qu, M. Q., Shi, D. Y., You, X. C., & Song, J. D. (1983). Bionomics of Anopheles sinensis Wiedmann in Henan Province. Chinese medical journal, 96(9), 701–709
12		China	Shangqu	34.41	115.66			1975	1975		Anopheles sinensis	An. sinensis	outdoor	resting	12	42	0.285	Su, S. Z., Zhang, Y. H., Qu, M. Q., Shi, D. Y., You, X. C., & Song, J. D. (1983). Bionomics of Anopheles sinensis Wiedmann in Henan Province. Chinese medical journal, 96(9), 701–710
12		China	Yichuan	34.42	112.43			1979	1979		Anopheles sinensis	An. sinensis	outdoor	resting	41	138	0.297	Su, S. Z., Zhang, Y. H., Qu, M. Q., Shi, D. Y., You, X. C., & Song, J. D. (1983). Bionomics of Anopheles sinensis Wiedmann in Henan Province. Chinese medical journal, 96(9), 701–711
12		China	Ruyang	34.15	112.47			1979	1979		Anopheles sinensis	An. sinensis	outdoor	resting	41	162	0.253	Su, S. Z., Zhang, Y. H., Qu, M. Q., Shi, D. Y., You, X. C., & Song, J. D. (1983). Bionomics of Anopheles sinensis Wiedmann in Henan Province. Chinese medical journal, 96(9), 701–712
12		China	Nanyang	32.99	112.53			1979	1979		Anopheles sinensis	An. sinensis	outdoor	resting	28	211	0.133	Su, S. Z., Zhang, Y. H., Qu, M. Q., Shi, D. Y., You, X. C., & Song, J. D. (1983). Bionomics of Anopheles sinensis Wiedmann in Henan Province. Chinese medical journal, 96(9), 701–713
12		China	Gushi	32.17	115.65			1979	1979		Anopheles sinensis	An. sinensis	outdoor	resting	30	208	0.144	Su, S. Z., Zhang, Y. H., Qu, M. Q., Shi, D. Y., You, X. C., & Song, J. D. (1983). Bionomics of Anopheles sinensis Wiedmann in Henan Province. Chinese medical journal, 96(9), 701–714
12		China	Kaifeng	34.8	114.31			1979	1979		Anopheles sinensis	An. sinensis	outdoor	resting	37	172	0.215	Su, S. Z., Zhang, Y. H., Qu, M. Q., Shi, D. Y., You, X. C., & Song, J. D. (1983). Bionomics of Anopheles sinensis Wiedmann in Henan Province. Chinese medical journal, 96(9), 701–715
13		Bangladesh	Khagrachberi	23.11	91.99	7	6	1966	1967	both	Anopheles minimus complex	An. minimus	combine	resting			0.93	Khan, A. Q., & Talibi, S. A. (1972). Epidemiological assessment of malaria transmission in an endemic area of East Pakistan and the significance of congenital immunity. Bulletin of the World Health Organization, 46(6), 783–792
14		China	Tangkou	34.88	117.38	6	10	1975	1975	rainy	Anopheles sinensis	An. sinensis	outdoor	resting		416	0.1586	Fan T. B. (1988). A longitudinal observation on the vectorial capacity of Anopheles sinensis in vivax malaria endemic area. Zhonghua liu xing bing xue za zhi = Zhonghua liuxingbingxue zazhi, 9(6), 325–328
14		China	Tangkou	34.88	117.38	6	10	1976	1976	rainy	Anopheles sinensis	An. sinensis	outdoor	resting		226	0.177	Fan T. B. (1988). A longitudinal observation on the vectorial capacity of Anopheles sinensis in vivax malaria endemic area. Zhonghua liu xing bing xue za zhi = Zhonghua liuxingbingxue zazhi, 9(6), 325–329
14		China	Tangkou, with bed net	34.88	117.38	6	10	1979	1979	rainy	Anopheles sinensis	An. sinensis	outdoor	resting		523	0.051	Fan T. B. (1988). A longitudinal observation on the vectorial capacity of Anopheles sinensis in vivax malaria endemic area. Zhonghua liu xing bing xue za zhi = Zhonghua liuxingbingxue zazhi, 9(6), 325–330
14		China	Tangkou, with bed net	34.88	117.38	6	10	1980	1984	rainy	Anopheles sinensis	An. sinensis	outdoor	resting	137	2660	0.0515	Fan T. B. (1988). A longitudinal observation on the vectorial capacity of Anopheles sinensis in vivax malaria endemic area. Zhonghua liu xing bing xue za zhi = Zhonghua liuxingbingxue zazhi, 9(6), 325–331
15		China	Hunan	28.11	112.98	6	9	1979	1989	both	Anopheles sinensis	An. sinensis	outdoor	resting	69	1962	0.0352	The Research Group of Malaria of Hunan Province. (1984). A survey on malaria epidemiology in Hunan province. Bulletin of Hunan Medical College, 9(2), 141–144
16		China	Huaiyuan	33.23	116.85						Anopheles sinensis	An. sinensis	outdoor	biting		75	0.6	Zhou, S. S., Huang, F., Wang, J. J., Zhang, S. S., Su, Y. P., & Tang, L. H. (2010). Geographical, meteorological and vectorial factors related to malaria re-emergence in Huang-Huai River of central China. Malaria journal, 9, 337
16		China	Yongcheng	33.8	116.2						Anopheles sinensis	An. sinensis	outdoor	biting		49	0.67	Zhou, S. S., Huang, F., Wang, J. J., Zhang, S. S., Su, Y. P., & Tang, L. H. (2010). Geographical, meteorological and vectorial factors related to malaria re-emergence in Huang-Huai River of central China. Malaria journal, 9, 338
17		China	Chayu	28.66	97.47	7	8	2011	2011	rainy	Anopheles pseudowillmori(formerly maculatus Sp. I)	Maculatus group	indoor	light trap	55	82	0.67	Guo, S. H., Zhou, S. S., Huang, F., Zheng, X., Wu, S., Zhou, H. Y., & Zhuoma, Y. J. (2012). Investigation on blood-sucking habit of Anopheles (Diptera:Culicidae) using multiplex polymerase chain reaction in malaria-endemic area of Chayu County, Tibet. Zhongguo ji sheng chong xue yu ji sheng chong bing za zhi = Chinese journal of parasitology & parasitic diseases, 30(2), 122–126
17		China	Chayu	28.66	97.47	7	8	2011	2011	rainy	Anopheles pseudowillmori(formerly maculatus Sp. I)	Maculatus group	ani shelter	light trap	11	106	0.1	Guo, S. H., Zhou, S. S., Huang, F., Zheng, X., Wu, S., Zhou, H. Y., & Zhuoma, Y. J. (2012). Investigation on blood-sucking habit of Anopheles (Diptera:Culicidae) using multiplex polymerase chain reaction in malaria-endemic area of Chayu County, Tibet. Zhongguo ji sheng chong xue yu ji sheng chong bing za zhi = Chinese journal of parasitology & parasitic diseases, 30(2), 122–127
17		China	Chayu	28.66	97.47	7	8	2011	2011	rainy	Anopheles willmori(formerly maculatus Sp. H)	Maculatus group	indoor	light trap	4	9	0.44	Guo, S. H., Zhou, S. S., Huang, F., Zheng, X., Wu, S., Zhou, H. Y., & Zhuoma, Y. J. (2012). Investigation on blood-sucking habit of Anopheles (Diptera:Culicidae) using multiplex polymerase chain reaction in malaria-endemic area of Chayu County, Tibet. Zhongguo ji sheng chong xue yu ji sheng chong bing za zhi = Chinese journal of parasitology & parasitic diseases, 30(2), 122–128
17		China	Chayu	28.66	97.47	7	8	2011	2011	rainy	Anopheles willmori(formerly maculatus Sp. H)	Maculatus group	ani shelter	light trap	0	5	0	Guo, S. H., Zhou, S. S., Huang, F., Zheng, X., Wu, S., Zhou, H. Y., & Zhuoma, Y. J. (2012). Investigation on blood-sucking habit of Anopheles (Diptera:Culicidae) using multiplex polymerase chain reaction in malaria-endemic area of Chayu County, Tibet. Zhongguo ji sheng chong xue yu ji sheng chong bing za zhi = Chinese journal of parasitology & parasitic diseases, 30(2), 122–129
18		Korea, Republic of	Gaegun-myeon, Yoju	37.44	127.55	7	7	1962	1962	rainy	Anopheles sinensis	An. sinensis	outdoor	resting	5	301	0.017	Ree, H. I., Hong, H. K., & Paik, Y. H. (1967). Study on natural infection of Plasmodium vivax in Anopheles sinensis in Korea. Kisaengch'unghak chapchi. The Korean journal of parasitology, 5(1), 3–4
19	2358	India	Duars	26.719	89.752	8	4	1989	1990	both	Anopheles dirus complex	An. dirus	indoor			12	1	Nandi, J., Kaul, S.M., Sharma, S.N. and Lal, S. (2000). Anthropophily of Anophelines in Duars of West Bengal and other regions of India. Journal of Communicable Diseases, 32(2):95-9
19	2358	India	Duars	26.719	89.752	8	4	1989	1990	both	Maculatus Group	Maculatus group				498	0	Nandi, J., Kaul, S.M., Sharma, S.N. and Lal, S. (2000). Anthropophily of Anophelines in Duars of West Bengal and other regions of India. Journal of Communicable Diseases, 32(2):95-9
19	2358	India	Duars	26.719	89.752	8	4	1989	1990	both	Anopheles minimus complex	An. minimus				264	0.89	Nandi, J., Kaul, S.M., Sharma, S.N. and Lal, S. (2000). Anthropophily of Anophelines in Duars of West Bengal and other regions of India. Journal of Communicable Diseases, 32(2):95-9
19	2358	India	Andaman & Nicobar Islands	10.691	92.45	8	4	1989	1990	both	Anopheles sundaicus complex	An. sundaicus				647	0.587	Nandi, J., Kaul, S.M., Sharma, S.N. and Lal, S. (2000). Anthropophily of Anophelines in Duars of West Bengal and other regions of India. Journal of Communicable Diseases, 32(2):95-9
19	2358	India	Tura Region	25.519	90.23	8	4	1989	1990	both	Anopheles dirus complex	An. dirus				16	0.062	Nandi, J., Kaul, S.M., Sharma, S.N. and Lal, S. (2000). Anthropophily of Anophelines in Duars of West Bengal and other regions of India. Journal of Communicable Diseases, 32(2):95-9
19	2358	India	Tura Region	25.519	90.23	8	4	1989	1990	both	Maculatus Group	Maculatus group				10	0	Nandi, J., Kaul, S.M., Sharma, S.N. and Lal, S. (2000). Anthropophily of Anophelines in Duars of West Bengal and other regions of India. Journal of Communicable Diseases, 32(2):95-9
19	2358	India	Tura Region	25.519	90.23	8	4	1989	1990	both	Anopheles minimus complex	An. minimus				92	0.63	Nandi, J., Kaul, S.M., Sharma, S.N. and Lal, S. (2000). Anthropophily of Anophelines in Duars of West Bengal and other regions of India. Journal of Communicable Diseases, 32(2):95-9
19	2358	India	Chumkidema	25.8167	93.8167			1986	1988		Anopheles minimus complex	An. minimus				627	0.463	Nandi, J., Kaul, S.M., Sharma, S.N. and Lal, S. (2000). Anthropophily of Anophelines in Duars of West Bengal and other regions of India. Journal of Communicable Diseases, 32(2):95-9
20	6668	China	Nabang	24.7263	97.5727	5	4	2012	2013	both	Anopheles minimus (formerly Sp. A)	An. minimus	indoor	light trap	1	4	0.25	Yu, G., Yan, G., Zhang, N., Zhong, D., Wang, Y., He, Z., Yan, Z., Fu, W., Yang, F. and Chen, B. (2013). The Anopheles community and the role of Anopheles minimus on malaria transmission on the China-Myanmar border. Parasites & Vectors, 6(1):264
20	6668	Myanmar	Meng Seng Yang	24.7277	97.5568	5	4	2012	2013	both	Anopheles minimus (formerly Sp. A)	An. minimus	indoor	light trap	43	50	0.86	Yu, G., Yan, G., Zhang, N., Zhong, D., Wang, Y., He, Z., Yan, Z., Fu, W., Yang, F. and Chen, B. (2013). The Anopheles community and the role of Anopheles minimus on malaria transmission on the China-Myanmar border. Parasites & Vectors, 6(1):264
20	6668	Myanmar	Ja Htu Kong	24.7063	97.566	5	4	2012	2013	both	Anopheles minimus (formerly Sp. A)	An. minimus	indoor	light trap	42	50	0.84	Yu, G., Yan, G., Zhang, N., Zhong, D., Wang, Y., He, Z., Yan, Z., Fu, W., Yang, F. and Chen, B. (2013). The Anopheles community and the role of Anopheles minimus on malaria transmission on the China-Myanmar border. Parasites & Vectors, 6(1):264
21	2296	Thailand	Palao-U, Thalasao, Wangpao, Salui, Phato	12.534	99.548	10	10	1992	1993	both	Anopheles maculatus	Maculatus group	outdoor	light trap	0	3	0	Rattanarithikul, R., Konishi, E. and Linthicum, K.J. (1996). Observations on nocturnal biting activity and host preference of anophelines collected in southern Thailand. Journal of the American Mosquito Control Association, 12(1):52-7
21	2296	Thailand	Palao-U, Thalasao, Wangpao, Salui, Phato	12.534	99.548	10	10	1992	1993	both	Anopheles minimus complex	An. minimus	outdoor	light trap	4	52	0.0769	Rattanarithikul, R., Konishi, E. and Linthicum, K.J. (1996). Observations on nocturnal biting activity and host preference of anophelines collected in southern Thailand. Journal of the American Mosquito Control Association, 12(1):52-7
22	2045	Nepal	Sindhuli	27.138	86.052	8	8	1987	1989	both	Maculatus Group	Maculatus group	combine	resting	0	476	0	Reisen, W.K., Pradhan, S.P., Shrestha, J.P., Shrestha, S.L., Vaidya, R.G. and Shrestha, J.D. (1993). Anopheline mosquito (Diptera: Culicidae) ecology in relation to malaria transmission in the inner and outer terai of Nepal, 1987-1989. Journal of Medical Entomology, 30(4):664-82
22	2045	Nepal	Kanchanpur District	28.96	80.365	8	7	1987	1989	both	Maculatus Group	Maculatus group	combine	resting	0	66	0	Reisen, W.K., Pradhan, S.P., Shrestha, J.P., Shrestha, S.L., Vaidya, R.G. and Shrestha, J.D. (1993). Anopheline mosquito (Diptera: Culicidae) ecology in relation to malaria transmission in the inner and outer terai of Nepal, 1987-1989. Journal of Medical Entomology, 30(4):664-82
23	6683	Bangladesh	Kumari	21.7167	92.125	8	9	2010	2010	rainy	Anopheles dirus complex	An. dirus	indoor	combine		3	0.6667	Bashar, K., Tuno, N., Ahmed, T.U. and Howlader, A.J. (2012). Blood-feeding patterns of Anopheles mosquitoes in a malaria-endemic area of Bangladesh. Parasites & Vectors, 5(1):39
23	6683	Bangladesh	Kumari	21.7167	92.125	8	9	2010	2010	rainy	Maculatus Group	Maculatus group	indoor	light trap		10	0.4	Bashar, K., Tuno, N., Ahmed, T.U. and Howlader, A.J. (2012). Blood-feeding patterns of Anopheles mosquitoes in a malaria-endemic area of Bangladesh. Parasites & Vectors, 5(1):39
23	6683	Bangladesh	Kumari	21.7167	92.125	8	9	2010	2010	rainy	Anopheles minimus complex	An. minimus	indoor	combine		34	0.4706	Bashar, K., Tuno, N., Ahmed, T.U. and Howlader, A.J. (2012). Blood-feeding patterns of Anopheles mosquitoes in a malaria-endemic area of Bangladesh. Parasites & Vectors, 5(1):39
23	6683	Bangladesh	Kumari	21.7167	92.125	8	9	2010	2010	rainy	Anopheles dirus complex	An. dirus	outdoor	combine		2	1	Bashar, K., Tuno, N., Ahmed, T.U. and Howlader, A.J. (2012). Blood-feeding patterns of Anopheles mosquitoes in a malaria-endemic area of Bangladesh. Parasites & Vectors, 5(1):39
23	6683	Bangladesh	Kumari	21.7167	92.125	8	9	2010	2010	rainy	Maculatus Group	Maculatus group	outdoor	light trap		1	0	Bashar, K., Tuno, N., Ahmed, T.U. and Howlader, A.J. (2012). Blood-feeding patterns of Anopheles mosquitoes in a malaria-endemic area of Bangladesh. Parasites & Vectors, 5(1):39
23	6683	Bangladesh	Kumari	21.7167	92.125	8	9	2010	2010	rainy	Anopheles minimus complex	An. minimus	outdoor	combine		21	0.381	Bashar, K., Tuno, N., Ahmed, T.U. and Howlader, A.J. (2012). Blood-feeding patterns of Anopheles mosquitoes in a malaria-endemic area of Bangladesh. Parasites & Vectors, 5(1):39
24	3897	Taiwan	17 villages of 4 counties(Hwa-lien, Tai-tung, Ping-tung & Tainan)	22.148	120.823	4	9	2005	2006	both	Anopheles minimus complex	An. minimus	outdoor	combine	0	10	0	Chang, M.C., Teng, H.J., Chen, C.F., Chen, Y.C. and Jeng, C.R. (2008). The resting sites and blood-meal sources of Anopheles minimus in Taiwan. Malaria Journal, 7:105
24	3897	Taiwan	17 villages of 4 counties(Hwa-lien, Tai-tung, Ping-tung & Tainan)	22.148	120.823	4	9	2005	2006	both	Anopheles sinensis	An. sinensis	outdoor	light trap	0	44	0	Chang, M.C., Teng, H.J., Chen, C.F., Chen, Y.C. and Jeng, C.R. (2008). The resting sites and blood-meal sources of Anopheles minimus in Taiwan. Malaria Journal, 7:105
24	3897	Taiwan	17 villages of 4 counties(Hwa-lien, Tai-tung, Ping-tung & Tainan)	22.148	120.823	4	9	2005	2006	both	Maculatus Group	Maculatus group	outdoor	combine	0	4	0	Chang, M.C., Teng, H.J., Chen, C.F., Chen, Y.C. and Jeng, C.R. (2008). The resting sites and blood-meal sources of Anopheles minimus in Taiwan. Malaria Journal, 7:105
25	2162	Korea, Republic of	Tongil'chon	37.907	126.723	6	8	2000	2000	rainy	Anopheles sinensis	An. sinensis	outdoor	resting	2	241	0.008	Lee, H.I., Lee, J.S., Shin, E.H., Lee, W.J., Kim, Y.Y. and Lee, K.R. (2001). Malaria transmission potential by Anopheles sinensis in the Republic of Korea. The Korean Journal of Parasitology, 39(2):185-92
26	2213	Korea, Republic of	Gusan-dong	37.683	126.881	7	8	1999	1999	rainy	Anopheles sinensis	An. sinensis	outdoor	resting	0	174	0	Ree, H.I., Hwang, U.W., Lee, I.Y. and Kim, T.E. (2001). Daily survival and human blood index of Anopheles sinensis, the vector species of malaria in Korea. Journal of the American Mosquito Control Association, 17(1):67-72
26	2213	Korea, Republic of	Jangpa-ri	37.82	126.696	7	8	1999	1999	rainy	Anopheles sinensis	An. sinensis	outdoor	resting	2	114	0.018	Ree, H.I., Hwang, U.W., Lee, I.Y. and Kim, T.E. (2001). Daily survival and human blood index of Anopheles sinensis, the vector species of malaria in Korea. Journal of the American Mosquito Control Association, 17(1):67-72
26	2213	Korea, Republic of	Taerak-ri	36.8088	127.431	7	8	1999	1999	rainy	Anopheles sinensis	An. sinensis	outdoor	resting	0	17	0	Ree, H.I., Hwang, U.W., Lee, I.Y. and Kim, T.E. (2001). Daily survival and human blood index of Anopheles sinensis, the vector species of malaria in Korea. Journal of the American Mosquito Control Association, 17(1):67-72
27	6733	Indonesia	Sukaraja	-5.8226	105.615	8	9	2010	2010	dry	Anopheles sundaicus complex	An. sundaicus	outdoor	resting	0	2	0	Burkot, T.R., Russell, T.L., Reimer, L.J., Bugoro, H., Beebe, N.W., Cooper, R.D., Sukawati, S., Collins, F.H. and Lobo, N.F. (2013). Barrier screens: a method to sample blood-fed and host-seeking exophilic mosquitoes. Malaria Journal, 12(1):49
28	959	China	Yanjiaban	31.5167	113.55	7	8	2001	2001	both	Anopheles sinensis	An. sinensis	indoor	resting		6	0.5	Huang, G., Gu, Z., Huang, X., Zheng, X., Xia, Z., Yang, Q., Ye, Z., Tong S, Li, H. and Tang, L. (2003). Study on the transmission threshold of malaria by Anopheles anthropophagus in hilly land of Hubei Province. Chinese Journal of Parasitic Disease and Control, 16(3):131-133
28	959	China	Yanjiaban	31.5167	113.55	7	8	2001	2001	both	Anopheles sinensis	An. sinensis	ani shelter	resting		96	0.0392	Huang, G., Gu, Z., Huang, X., Zheng, X., Xia, Z., Yang, Q., Ye, Z., Tong S, Li, H. and Tang, L. (2003). Study on the transmission threshold of malaria by Anopheles anthropophagus in hilly land of Hubei Province. Chinese Journal of Parasitic Disease and Control, 16(3):131-133
29	2625	China	Baibao	22.081	107.998			1983	1986		Anopheles minimus complex	An. minimus	combine	resting		56	0.155	Wang, H., Gao, C.K., Huang, H.M., Liu, C.F., Qian, H.L., Lin, S.Y., Zhu, G.S., Zhao, S.Q. and Zhen, J.J. (1987). [Geographical distribution of Anopheles lesteri anthropophagus and its role in malaria transmission in Guangxi]. Chinese Journal of Parasitology and Parasite Diseases, 5(2):104-6
29	2625	China	Baibao	22.081	107.998			1983	1986		Anopheles sinensis	An. sinensis	combine	resting		303	0.119	Wang, H., Gao, C.K., Huang, H.M., Liu, C.F., Qian, H.L., Lin, S.Y., Zhu, G.S., Zhao, S.Q. and Zhen, J.J. (1987). [Geographical distribution of Anopheles lesteri anthropophagus and its role in malaria transmission in Guangxi]. Chinese Journal of Parasitology and Parasite Diseases, 5(2):104-6
29	2625	China	Secun	25.1214	108.08			1983	1986		Anopheles sinensis	An. sinensis	combine	resting		2228	0.0597	Wang, H., Gao, C.K., Huang, H.M., Liu, C.F., Qian, H.L., Lin, S.Y., Zhu, G.S., Zhao, S.Q. and Zhen, J.J. (1987). [Geographical distribution of Anopheles lesteri anthropophagus and its role in malaria transmission in Guangxi]. Chinese Journal of Parasitology and Parasite Diseases, 5(2):104-6
29	2625	China	Ziqiu	24.8759	108.556			1983	1986		Anopheles sinensis	An. sinensis	combine	resting		706	0.084	Wang, H., Gao, C.K., Huang, H.M., Liu, C.F., Qian, H.L., Lin, S.Y., Zhu, G.S., Zhao, S.Q. and Zhen, J.J. (1987). [Geographical distribution of Anopheles lesteri anthropophagus and its role in malaria transmission in Guangxi]. Chinese Journal of Parasitology and Parasite Diseases, 5(2):104-6
30	2421	China	Shuiwa	31.9283	112.162	6	9	1983	1985	rainy	Anopheles sinensis	An. sinensis	combine	biting			0.0234	Zhang, S.Q., Zhang, Q.J., Cheng, F., Wang, L.L. and Pen, G.P. (1991). Threshold of transmission of Brugia malayi by Anopheles sinensis. Journal of Tropical Medicine & Hygiene, 94(4):245-50	internet archive
30	2421	China	Gubomen	30.1846	113.228	7	9	1986	1988	rainy	Anopheles sinensis	An. sinensis	combine	biting			0.0784	Zhang, S.Q., Zhang, Q.J., Cheng, F., Wang, L.L. and Pen, G.P. (1991). Threshold of transmission of Brugia malayi by Anopheles sinensis. Journal of Tropical Medicine & Hygiene, 94(4):245-50	internet archive
31	6759	China	Dingtang	33.7438	116.226	8	10	2010	2010	rainy	Anopheles sinensis	An. sinensis	outdoor	biting	3	38	0.079	Liu, X.B., Liu, Q.Y., Guo, Y.H., Jiang, J.Y., Ren, D.S., Zhou, G.C., Zheng, C.J., Zhang, Y., Liu, J.L., Li, Z.F., Chen, Y., Li, H.S., Morton, L.C., Li, H.Z., Li, Q. and Gu, W.D. (2011). The abundance and host-seeking behavior of culicine species (Diptera: Culicidae) and Anopheles sinensis in Yongcheng city, People's Republic of China. Parasites & Vectors, 4(1):221
31	6759	China	Renhu	33.871	116.477	8	10	2010	2010	rainy	Anopheles sinensis	An. sinensis	outdoor	biting	0	39	0	Liu, X.B., Liu, Q.Y., Guo, Y.H., Jiang, J.Y., Ren, D.S., Zhou, G.C., Zheng, C.J., Zhang, Y., Liu, J.L., Li, Z.F., Chen, Y., Li, H.S., Morton, L.C., Li, H.Z., Li, Q. and Gu, W.D. (2011). The abundance and host-seeking behavior of culicine species (Diptera: Culicidae) and Anopheles sinensis in Yongcheng city, People's Republic of China. Parasites & Vectors, 4(1):221
31	6759	China	Wangshanzhuang	34.0326	116.432	8	10	2010	2010	rainy	Anopheles sinensis	An. sinensis	outdoor	biting	0	25	0	Liu, X.B., Liu, Q.Y., Guo, Y.H., Jiang, J.Y., Ren, D.S., Zhou, G.C., Zheng, C.J., Zhang, Y., Liu, J.L., Li, Z.F., Chen, Y., Li, H.S., Morton, L.C., Li, H.Z., Li, Q. and Gu, W.D. (2011). The abundance and host-seeking behavior of culicine species (Diptera: Culicidae) and Anopheles sinensis in Yongcheng city, People's Republic of China. Parasites & Vectors, 4(1):221
32	6763	China	Zhao village	33.2333	116.85	8	8	2007	2007	rainy	Anopheles sinensis	An. sinensis	combine	combine	6	9	0.6667	Pan, J.Y., Zhou, S.S., Zheng, X., Huang, F., Wang, D.Q., Shen, Y.Z., Su, Y.P., Zhou, G.C., Liu, F. and Jiang, J.J. (2012). Vector capacity of Anopheles sinensis in malaria outbreak areas of central China. Parasites & Vectors, 5(1):136
32	6763	China	Pengguanyao village	33.7998	116.2	8	8	2007	2007	rainy	Anopheles sinensis	An. sinensis	combine	combine	18	28	0.6429	Pan, J.Y., Zhou, S.S., Zheng, X., Huang, F., Wang, D.Q., Shen, Y.Z., Su, Y.P., Zhou, G.C., Liu, F. and Jiang, J.J. (2012). Vector capacity of Anopheles sinensis in malaria outbreak areas of central China. Parasites & Vectors, 5(1):136
33	2233	China	De Jiang & Cong Jiang counties	28.2706	108.053						Anopheles sinensis	An. sinensis	indoor	resting	21	71	0.3	Wang, S.H. and Zheng, H.J. (1989). Blood meals of mosquito vectors of filariasis in Guizhou Province, China. The Southeast Asian Journal of Tropical Medicine and Public Health, 20(2):175-7	internet archive
33	2233	China	De Jiang & Cong Jiang counties	28.2706	108.053						Anopheles sinensis	An. sinensis	ani shelter	resting	4	295	0.01	Wang, S.H. and Zheng, H.J. (1989). Blood meals of mosquito vectors of filariasis in Guizhou Province, China. The Southeast Asian Journal of Tropical Medicine and Public Health, 20(2):175-7	internet archive
34	2006	India	Soraipung	27.5833	95.6833	6	9	1999	1999	rainy	Anopheles dirus complex	An. dirus	combine	light trap	136	149	0.913	Prakash, A., Bhattacharyya, D.R., Mohapatra, P.K. and Mahanta, J. (2001). Estimation of vectorial capacity of Anopheles dirus (Diptera: Culicidae) in a forest-fringed village of Assam (India). Vector Borne and Zoonotic Diseases, 1(3):231-7
34	2006	India	Soraipung	27.5833	95.6833	10	5	1999	1999	dry	Anopheles dirus complex	An. dirus	combine	light trap	28	31	0.903	Prakash, A., Bhattacharyya, D.R., Mohapatra, P.K. and Mahanta, J. (2001). Estimation of vectorial capacity of Anopheles dirus (Diptera: Culicidae) in a forest-fringed village of Assam (India). Vector Borne and Zoonotic Diseases, 1(3):231-7
35	2220	India	Tengakhat PHC	27.384	95.166	7	9	1992	1992	rainy	Anopheles dirus complex	An. dirus	outdoor	resting	45	47	0.957	Dutta, P., Bhattacharyya, D.R., Khan, S.A., Sharma, C.K. and Mahanta, J. (1996). Feeding patterns of Anopheles dirus, the major vector of forest malaria in north east India. The Southeast Asian Journal of Tropical Medicine and Public Health, 27(2):378-81
35	2220	India	Tengakhat PHC	27.384	95.166	7	9	1992	1992	rainy	Anopheles dirus complex	An. dirus	outdoor	light trap	79	90	0.878	Dutta, P., Bhattacharyya, D.R., Khan, S.A., Sharma, C.K. and Mahanta, J. (1996). Feeding patterns of Anopheles dirus, the major vector of forest malaria in north east India. The Southeast Asian Journal of Tropical Medicine and Public Health, 27(2):378-81
36	1935	India	Sonapur PHC	26.1176	91.9636	10	11	1989	1989	both	Anopheles minimus complex	An. minimus	indoor	resting	140	151	0.9272	Dev, V. (1996). Anopheles minimus: its bionomics and role in the transmission of malaria in Assam, India. Bulletin of the World Health Organization, 74(1):61-6
37	6777	India	Mamulipusi, Puradihi, and Dhankunia Sahi	21.168	85.73	5	7	2006	2007	both	Anopheles minimus complex	An. minimus	combine	resting		161	0.975	Sahu, S.S., Gunasekaran, K. and Jambulingam, P. (2009). Bionomics of Anopheles minimus and An. fluviatilis (Diptera: Culicidae) in east-central India, endemic for falciparum malaria: human landing rates, host feeding, and parity. Journal of Medical Entomology, 46(5):1045-1051
38	2343	India	Car Nicobar island: Kimus, Kakana & Sawai villages	9.133	92.783			1990	1991	both	Anopheles sundaicus complex	An. sundaicus	indoor	resting		99	0.15	Kumari, R., Joshi, H., Giri, A. and Sharma, V.P. (1993). Feeding preferences of Anopheles sundaicus in Car Nicobar Island. Indian Journal of Malariology, 30(4):201-6
38	2343	India	Car Nicobar island: Kimus, Kakana & Sawai villages	9.133	92.783			1990	1991	both	Anopheles sundaicus complex	An. sundaicus	ani shelter	resting		377	0	Kumari, R., Joshi, H., Giri, A. and Sharma, V.P. (1993). Feeding preferences of Anopheles sundaicus in Car Nicobar Island. Indian Journal of Malariology, 30(4):201-6
38	2343	India	Car Nicobar island: Kimus, Kakana & Sawai villages	9.133	92.783			1990	1991	both	Anopheles sundaicus complex	An. sundaicus	outdoor	resting		56	0.01	Kumari, R., Joshi, H., Giri, A. and Sharma, V.P. (1993). Feeding preferences of Anopheles sundaicus in Car Nicobar Island. Indian Journal of Malariology, 30(4):201-6
39	6790	India	Four villages around Solmara cantonment	26.686	92.7796	4	8	2010	2010	rainy	Anopheles minimus complex	An. minimus	combine	light trap	9	10	0.9	Dhiman, S., Bhola, R.K., Goswami, D., Rabha, B., Kumar, D., Baruah, I. and Singh, L. (2012). Polymerase chain reaction detection of human host preference and Plasmodium parasite infections in field collected potential malaria vectors. Pathogens and global health, 106(3):177-180

## Sheet: pariry proportion
ID	MAP_database_ID	area	site	latitude	longitude	area_type	climate_zone	land_use_original	land_use_adjust	land_use_final	insecticide_use	insecticide_type	insecticide_citation_source	collection_month_start	collection_month_end	year_start	year_end	season	species	species_complex	collection_location	collection_method	number_of_parity_mosquitoes	total_number_analysed	parity_proportion	citation
1		Korea, Republic of	Camp Humphreys UA Army Garrison	36.958	127.03	point	cold	urban		urban				5	10	2009	2010	both	Anopheles sinensis	An. sinensis	outdoor	odour trap		877	0.546	Foley, D. H., Klein, T. A., Kim, H. C., Kim, M. S., Wilkerson, R. C., Li, C., Harrison, G., & Rueda, L. M. (2017). Seasonal dynamics of Anopheles species at three locations in the Republic of Korea. Journal of vector ecology : journal of the Society for Vector Ecology, 42(2), 335–348
1		Korea, Republic of	Soljeong-ri, Ganghwa Island cowshed	37.777	126.45	point	cold	cropland		cropland				5	10	2009	2010	both	Anopheles sinensis	An. sinensis	outdoor	light trap		1527	0.695	Foley, D. H., Klein, T. A., Kim, H. C., Kim, M. S., Wilkerson, R. C., Li, C., Harrison, G., & Rueda, L. M. (2017). Seasonal dynamics of Anopheles species at three locations in the Republic of Korea. Journal of vector ecology : journal of the Society for Vector Ecology, 42(2), 335–349
1		Korea, Republic of	Warrior Base Training Area	37.919	126.742	point	cold	cropland		cropland				5	10	2009	2010	both	Anopheles sinensis	An. sinensis	outdoor	odour trap		850	0.628	Foley, D. H., Klein, T. A., Kim, H. C., Kim, M. S., Wilkerson, R. C., Li, C., Harrison, G., & Rueda, L. M. (2017). Seasonal dynamics of Anopheles species at three locations in the Republic of Korea. Journal of vector ecology : journal of the Society for Vector Ecology, 42(2), 335–350
2		Indonesia	control area in Sumba Districts, East Nusa Tenggara Province	-9.67	120	polygon large	tropical	forest	forest	forest	f			4	4	2016	2018	both	Anopheles maculatus	Maculatus group	combine	biting (whole night)		280	0.6767	Permana, D. H., Zubaidah, S., Syahrani, L., Asih, P. B. S., Syafruddin, D., Rozi, I. E., Hidayati, A. P. N., Kosasih, S., Dewayanti, F. K., Rachmawati, N., Risandi, R., Bangs, M. J., Bøgh, C., Davidson, J. R., Hendershot, A. L., Burton, T. A., Grieco, J. P., Eugenio, E. C., Liu, F., Achee, N. L., … Lobo, N. F. (2022). Impact of a spatial repellent product on Anopheles and non-Anopheles mosquitoes…
2		Indonesia	control area in Sumba Districts, East Nusa Tenggara Province	-9.67	120	polygon large	tropical	forest	forest	forest	f			4	4	2016	2018	both	Anopheles sundaicus complex	An. sundaicus	combine	biting (whole night)		171	0.7474	Permana, D. H., Zubaidah, S., Syahrani, L., Asih, P. B. S., Syafruddin, D., Rozi, I. E., Hidayati, A. P. N., Kosasih, S., Dewayanti, F. K., Rachmawati, N., Risandi, R., Bangs, M. J., Bøgh, C., Davidson, J. R., Hendershot, A. L., Burton, T. A., Grieco, J. P., Eugenio, E. C., Liu, F., Achee, N. L., … Lobo, N. F. (2022). Impact of a spatial repellent product on Anopheles and non-Anopheles mosquitoes…
2		Indonesia	intervention area in Sumba Districts, East Nusa Tenggara Province	-9.67	120	polygon large	tropical	forest	forest	forest	t	SR		4	4	2016	2018	both	Anopheles maculatus	Maculatus group	combine	biting (whole night)		133	0.6679	Permana, D. H., Zubaidah, S., Syahrani, L., Asih, P. B. S., Syafruddin, D., Rozi, I. E., Hidayati, A. P. N., Kosasih, S., Dewayanti, F. K., Rachmawati, N., Risandi, R., Bangs, M. J., Bøgh, C., Davidson, J. R., Hendershot, A. L., Burton, T. A., Grieco, J. P., Eugenio, E. C., Liu, F., Achee, N. L., … Lobo, N. F. (2022). Impact of a spatial repellent product on Anopheles and non-Anopheles mosquitoes…
2		Indonesia	intervention area in Sumba Districts, East Nusa Tenggara Province	-9.67	120	polygon large	tropical	forest	forest	forest	t	SR		4	4	2016	2018	both	Anopheles sundaicus complex	An. sundaicus	combine	biting (whole night)		95	0.7368	Permana, D. H., Zubaidah, S., Syahrani, L., Asih, P. B. S., Syafruddin, D., Rozi, I. E., Hidayati, A. P. N., Kosasih, S., Dewayanti, F. K., Rachmawati, N., Risandi, R., Bangs, M. J., Bøgh, C., Davidson, J. R., Hendershot, A. L., Burton, T. A., Grieco, J. P., Eugenio, E. C., Liu, F., Achee, N. L., … Lobo, N. F. (2022). Impact of a spatial repellent product on Anopheles and non-Anopheles mosquitoes…
3		China	Gudong	25.33	98.5	point	temperate	cropland	cropland	cropland	f			7	8	1987	1987	rainy	Anopheles sinensis	An. sinensis				135	0.61	Zhang, G. C., Dong, X. S., Wang, X. Z., & Lu, Y. R. (1989). Quantitative study on transmission of malaria by Anopheles kunmingensis. Zhongguo ji Sheng Chong xue yu ji Sheng Chong Bing za zhi= Chinese Journal of Parasitology & Parasitic Diseases, 7(2), 100-102
4		Thailand	Kong Mong Tha	15.15	98.45	point	tropical	forest		forest	t	IRS		6	1	1999	2004	both	Anopheles dirus complex	An. dirus	combine	biting (whole night)		142	0.479	Zollner, G., Sattabongkot, J., Vaughan, J. A., Kankaew, P., Robert, L. L., Thimasarn, K., Sithiprasasna, R., & Coleman, R. E. (2016). LONGITUDINAL EVALUATION OF MALARIA EPIDEMIOLOGY IN AN ISOLATED VILLAGE IN WESTERN THAILAND: I. STUDY SITE AND ADULT ANOPHELINE BIONOMICS. The Southeast Asian journal of tropical medicine and public health, 47(3), 341–365.
4		Thailand	Kong Mong Tha	15.15	98.45	point	tropical	forest		forest	t	IRS		6	1	1999	2004	both	Anopheles maculatus	Maculatus group	combine	biting (whole night)		4597	0.409	Zollner, G., Sattabongkot, J., Vaughan, J. A., Kankaew, P., Robert, L. L., Thimasarn, K., Sithiprasasna, R., & Coleman, R. E. (2016). LONGITUDINAL EVALUATION OF MALARIA EPIDEMIOLOGY IN AN ISOLATED VILLAGE IN WESTERN THAILAND: I. STUDY SITE AND ADULT ANOPHELINE BIONOMICS. The Southeast Asian journal of tropical medicine and public health, 47(3), 341–365.
4		Thailand	Kong Mong Tha	15.15	98.45	point	tropical	forest		forest	t	IRS		6	1	1999	2004	both	Anopheles minimus complex	An. minimus	combine	biting (whole night)		9724	0.544	Zollner, G., Sattabongkot, J., Vaughan, J. A., Kankaew, P., Robert, L. L., Thimasarn, K., Sithiprasasna, R., & Coleman, R. E. (2016). LONGITUDINAL EVALUATION OF MALARIA EPIDEMIOLOGY IN AN ISOLATED VILLAGE IN WESTERN THAILAND: I. STUDY SITE AND ADULT ANOPHELINE BIONOMICS. The Southeast Asian journal of tropical medicine and public health, 47(3), 341–365.
4		Thailand	Kong Mong Tha	15.15	98.45	point	tropical	forest		forest	t	IRS		6	1	1999	2004	both	Anopheles dravidicus (formerly maculatus Sp. C)	Maculatus group	combine	biting (whole night)		2	1	Zollner, G., Sattabongkot, J., Vaughan, J. A., Kankaew, P., Robert, L. L., Thimasarn, K., Sithiprasasna, R., & Coleman, R. E. (2016). LONGITUDINAL EVALUATION OF MALARIA EPIDEMIOLOGY IN AN ISOLATED VILLAGE IN WESTERN THAILAND: I. STUDY SITE AND ADULT ANOPHELINE BIONOMICS. The Southeast Asian journal of tropical medicine and public health, 47(3), 341–365.
4		Thailand	Kong Mong Tha	15.15	98.45	point	tropical	forest		forest	t	IRS		6	1	1999	2004	both	Anopheles greeni (formerly maculatus Sp. D)	Maculatus group	combine	biting (whole night)		7	0.286	Zollner, G., Sattabongkot, J., Vaughan, J. A., Kankaew, P., Robert, L. L., Thimasarn, K., Sithiprasasna, R., & Coleman, R. E. (2016). LONGITUDINAL EVALUATION OF MALARIA EPIDEMIOLOGY IN AN ISOLATED VILLAGE IN WESTERN THAILAND: I. STUDY SITE AND ADULT ANOPHELINE BIONOMICS. The Southeast Asian journal of tropical medicine and public health, 47(3), 341–365.
4		Thailand	Kong Mong Tha	15.15	98.45	point	tropical	forest		forest	t	IRS		6	1	1999	2004	both	Anopheles pseudowillmori (formerly maculatus Sp. I)	Maculatus group	combine	biting (whole night)		2	0.5	Zollner, G., Sattabongkot, J., Vaughan, J. A., Kankaew, P., Robert, L. L., Thimasarn, K., Sithiprasasna, R., & Coleman, R. E. (2016). LONGITUDINAL EVALUATION OF MALARIA EPIDEMIOLOGY IN AN ISOLATED VILLAGE IN WESTERN THAILAND: I. STUDY SITE AND ADULT ANOPHELINE BIONOMICS. The Southeast Asian journal of tropical medicine and public health, 47(3), 341–365.
4		Thailand	Kong Mong Tha	15.15	98.45	point	tropical	forest		forest	t	IRS		6	1	1999	2004	both	Anopheles sawadwongporni (formerly maculatus Sp. A)	Maculatus group	combine	biting (whole night)		2117	0.386	Zollner, G., Sattabongkot, J., Vaughan, J. A., Kankaew, P., Robert, L. L., Thimasarn, K., Sithiprasasna, R., & Coleman, R. E. (2016). LONGITUDINAL EVALUATION OF MALARIA EPIDEMIOLOGY IN AN ISOLATED VILLAGE IN WESTERN THAILAND: I. STUDY SITE AND ADULT ANOPHELINE BIONOMICS. The Southeast Asian journal of tropical medicine and public health, 47(3), 341–365.
5		China	control area in Sichuan	30.65	104.08	polygon large	temperate	urban	cropland	cropland	f			5	10	1987	1988	rainy	Anopheles sinensis	An. sinensis	indoor	combine		699	0.645	Cheng, H., Yang, W., Kang, W., & Liu, C. (1995). Large-scale spraying of bednets to control mosquito vectors and malaria in Sichuan, China. Bulletin of the World Health Organization, 73(3), 321.
5		China	treated area in Sichuan	30.65	104.08	polygon large	temperate	urban	cropland	cropland	f			5	6	1987	1988	rainy	Anopheles sinensis	An. sinensis	indoor	combine		206	0.641	Cheng, H., Yang, W., Kang, W., & Liu, C. (1995). Large-scale spraying of bednets to control mosquito vectors and malaria in Sichuan, China. Bulletin of the World Health Organization, 73(3), 321.
5		China	treated area in Sichuan	30.65	104.08	polygon large	temperate	urban	cropland	cropland	t	ITN		7	10	1987	1988	rainy	Anopheles sinensis	An. sinensis	indoor	combine		146	0.315	Cheng, H., Yang, W., Kang, W., & Liu, C. (1995). Large-scale spraying of bednets to control mosquito vectors and malaria in Sichuan, China. Bulletin of the World Health Organization, 73(3), 321.
6		China	Liji	34.35	118.03	point	cold	cropland	cropland	cropland	f		ZHOU, H. Y., CAO, J., ZHU, G. D., WANG, W. M., CAO, Y. Y., GU, Y. P., ... & GAO, Q. (2018). Progress of malaria elimination of Jiangsu Province, China. Chinese Journal of Schistosomiasis Control, 364-368.	7	9	1979	1981	rainy	Anopheles sinensis	An. sinensis	combine	combine		11186	0.6005	Qian, H. L., Deng, D., Guan, D. H., Jiang, B. Q., Zhou, S. L., Liu, J. X., Gu, Z. C., Pan, J. Y., Shi, W. Q., & He, J. J. (1984). Investigation and quantitative analysis of the components of vectorial capacity of Anopheles sinensis. Ji sheng chong xue yu ji sheng chong bing za zhi = Journal of parasitology & parasitic diseases, 2(1), 3–8
7		Thailand	Salangphan	16.64	101.19	point	tropical	cropland	cropland	cropland	t	IRS		2	12	1972	1974	dry	Anopheles minimus complex	An. minimus	combine	biting (whole night)	1795	3262	0.55	Ismail, I. A., & World Health Organization. (1976). Responses of Anopheles minimus to DDT residual spraying in a cleared forested foothill area in central Thailand (No. WHO/MAL/76.869). World Health Organization
7		Thailand	Salangphan	16.64	101.19	point	tropical	cropland	cropland	cropland	t	IRS		4	7	1972	1974	rainy	Anopheles minimus complex	An. minimus	combine	biting (whole night)	693	1283	0.54	Ismail, I. A., & World Health Organization. (1976). Responses of Anopheles minimus to DDT residual spraying in a cleared forested foothill area in central Thailand (No. WHO/MAL/76.869). World Health Organization
8		Thailand	Wang Nuken Canton	16.83	100.43	point	tropical	urban	forest/cropland	forest/cropland	f			11	2	1970	1972	dry	Anopheles minimus complex	An. minimus	indoor	biting (whole night)	673	993	0.678	Ismail, I. A., Notananda, V., Schepens, J., & World Health Organization. (1973). Studies on malaria and responses of Anopheles balabacensis balabacensis and Anopheles minimus to DDT residual spraying in Thailand (No. WHO/MAL/73.810). World Health Organization
8		Thailand	Wang Nuken Canton	16.83	100.43	point	tropical	urban	forest/cropland	forest/cropland	f			11	2	1970	1972	dry	Anopheles minimus complex	An. minimus	outdoor	biting (whole night)	1205	2020	0.597	Ismail, I. A., Notananda, V., Schepens, J., & World Health Organization. (1973). Studies on malaria and responses of Anopheles balabacensis balabacensis and Anopheles minimus to DDT residual spraying in Thailand (No. WHO/MAL/73.810). World Health Organization
8		Thailand	Wang Nuken Canton	16.83	100.43	point	tropical	urban	forest/cropland	forest/cropland	f			5	8	1971	1971	rainy	Anopheles minimus complex	An. minimus	indoor	biting (whole night)	136	263	0.517	Ismail, I. A., Notananda, V., Schepens, J., & World Health Organization. (1973). Studies on malaria and responses of Anopheles balabacensis balabacensis and Anopheles minimus to DDT residual spraying in Thailand (No. WHO/MAL/73.810). World Health Organization
8		Thailand	Wang Nuken Canton	16.83	100.43	point	tropical	urban	forest/cropland	forest/cropland	f			5	8	1971	1971	rainy	Anopheles minimus complex	An. minimus	outdoor	biting (whole night)	151	315	0.479	Ismail, I. A., Notananda, V., Schepens, J., & World Health Organization. (1973). Studies on malaria and responses of Anopheles balabacensis balabacensis and Anopheles minimus to DDT residual spraying in Thailand (No. WHO/MAL/73.810). World Health Organization
9		Thailand	Wang Nuken Canton	16.83	100.43	point	tropical	urban	forest/cropland	forest/cropland	t	IRS		6	6	1972	1974	rainy	Anopheles minimus complex	An. minimus	combine	biting (whole night)		1020	0.573	Ismail, I. A., Notananda, V., Schepens, J., & World Health Organization. (1973). Studies on malaria and responses of Anopheles balabacensis balabacensis and Anopheles minimus to DDT residual spraying in Thailand (No. WHO/MAL/73.810). World Health Organization
9		Thailand	Wang Nuken Canton	16.83	100.43	point	tropical	urban	forest/cropland	forest/cropland	t	IRS		11	2	1972	1974	dry	Anopheles minimus complex	An. minimus	combine	biting (whole night)		1452	0.571	Ismail, I. A., Notananda, V., Schepens, J., & World Health Organization. (1973). Studies on malaria and responses of Anopheles balabacensis balabacensis and Anopheles minimus to DDT residual spraying in Thailand (No. WHO/MAL/73.810). World Health Organization
10		Cambodia	Khum Otavao	12.789	102.69	point	tropical	cropland		cropland	f	ITN (<50% coverage)	National Centre for Malaria Control, Parasitology and Entomology, Cambodia(2013). Achievements of National Malaria Control Program 2012. Annual Conference of National Center for Malaria Control, Parasitology and Entomology. http://www.cnm.gov.kh/userfiles/file/Annual%20Report%202012/1_CNM_Presentation.pdf	3	10	2012	2012	both	Maculatus group	Maculatus group	outdoor	biting (half night)	122	232	0.53	Derek Charlwood, J., Nenhep, S., Sovannaroth, S., Morgan, J. C., Hemingway, J., Chitnis, N., & Briët, O. J. (2016). 'Nature or nurture': survival rate, oviposition interval, and possible gonotrophic discordance among South East Asian anophelines. Malaria journal, 15(1), 356
10		Cambodia	Khum Otavao	12.789	102.69	point	tropical	cropland		cropland	f	ITN (<50% coverage)	National Centre for Malaria Control, Parasitology and Entomology, Cambodia(2013). Achievements of National Malaria Control Program 2012. Annual Conference of National Center for Malaria Control, Parasitology and Entomology. http://www.cnm.gov.kh/userfiles/file/Annual%20Report%202012/1_CNM_Presentation.pdf	2	10	2012	2012	both	Anopheles minimus complex	An. minimus	outdoor	biting (half night)	551	807	0.68	Derek Charlwood, J., Nenhep, S., Sovannaroth, S., Morgan, J. C., Hemingway, J., Chitnis, N., & Briët, O. J. (2016). 'Nature or nurture': survival rate, oviposition interval, and possible gonotrophic discordance among South East Asian anophelines. Malaria journal, 15(1), 357
10		Cambodia	Khum Otavao	12.789	102.69	point	tropical	cropland		cropland	f	ITN (<50% coverage)	National Centre for Malaria Control, Parasitology and Entomology, Cambodia(2013). Achievements of National Malaria Control Program 2012. Annual Conference of National Center for Malaria Control, Parasitology and Entomology. http://www.cnm.gov.kh/userfiles/file/Annual%20Report%202012/1_CNM_Presentation.pdf	10	10	2012	2012	rainy	Anopheles minimus complex	An. minimus	outdoor	odour trap	7	15	0.47	Derek Charlwood, J., Nenhep, S., Sovannaroth, S., Morgan, J. C., Hemingway, J., Chitnis, N., & Briët, O. J. (2016). 'Nature or nurture': survival rate, oviposition interval, and possible gonotrophic discordance among South East Asian anophelines. Malaria journal, 15(1), 358
10		Cambodia	Khum Otavao	12.789	102.69	point	tropical	cropland		cropland	f	ITN (<50% coverage)	National Centre for Malaria Control, Parasitology and Entomology, Cambodia(2013). Achievements of National Malaria Control Program 2012. Annual Conference of National Center for Malaria Control, Parasitology and Entomology. http://www.cnm.gov.kh/userfiles/file/Annual%20Report%202012/1_CNM_Presentation.pdf	2	2	2012	2012	dry	Anopheles minimus complex	An. minimus	outdoor	combine	10	12	0.83	Derek Charlwood, J., Nenhep, S., Sovannaroth, S., Morgan, J. C., Hemingway, J., Chitnis, N., & Briët, O. J. (2016). 'Nature or nurture': survival rate, oviposition interval, and possible gonotrophic discordance among South East Asian anophelines. Malaria journal, 15(1), 359
10		Cambodia	Kroh Salau	11.46	103.049	point	tropical	forest		forest	f	ITN (<50% coverage)	National Centre for Malaria Control, Parasitology and Entomology, Cambodia(2013). Achievements of National Malaria Control Program 2012. Annual Conference of National Center for Malaria Control, Parasitology and Entomology. http://www.cnm.gov.kh/userfiles/file/Annual%20Report%202012/1_CNM_Presentation.pdf	11	11	2012	2012	dry	Anopheles sinensis	An. sinensis	outdoor	biting (half night)	19	77	0.25	Derek Charlwood, J., Nenhep, S., Sovannaroth, S., Morgan, J. C., Hemingway, J., Chitnis, N., & Briët, O. J. (2016). 'Nature or nurture': survival rate, oviposition interval, and possible gonotrophic discordance among South East Asian anophelines. Malaria journal, 15(1), 360
10		Cambodia	Kroh Salau	11.46	103.049	point	tropical	forest		forest	f	ITN (<50% coverage)	National Centre for Malaria Control, Parasitology and Entomology, Cambodia(2013). Achievements of National Malaria Control Program 2012. Annual Conference of National Center for Malaria Control, Parasitology and Entomology. http://www.cnm.gov.kh/userfiles/file/Annual%20Report%202012/1_CNM_Presentation.pdf	11	11	2012	2012	dry	Anopheles epiroticus(formerly sundaicus Sp.A)	An. sundaicus	outdoor	biting (half night)	38	131	0.29	Derek Charlwood, J., Nenhep, S., Sovannaroth, S., Morgan, J. C., Hemingway, J., Chitnis, N., & Briët, O. J. (2016). 'Nature or nurture': survival rate, oviposition interval, and possible gonotrophic discordance among South East Asian anophelines. Malaria journal, 15(1), 361
10		Cambodia	Ou Chra	12.237	106.848	point	tropical	forest		forest	t	ITN (51-80% coverage)	National Centre for Malaria Control, Parasitology and Entomology, Cambodia(2013). Achievements of National Malaria Control Program 2012. Annual Conference of National Center for Malaria Control, Parasitology and Entomology. http://www.cnm.gov.kh/userfiles/file/Annual%20Report%202012/1_CNM_Presentation.pdf	12	12	2012	2013	both	Anopheles dirus complex	An. dirus	indoor	light trap	182	312	0.58	Derek Charlwood, J., Nenhep, S., Sovannaroth, S., Morgan, J. C., Hemingway, J., Chitnis, N., & Briët, O. J. (2016). 'Nature or nurture': survival rate, oviposition interval, and possible gonotrophic discordance among South East Asian anophelines. Malaria journal, 15(1), 362
10		Cambodia	Ou Chra	12.237	106.848	point	tropical	forest		forest	t	ITN (51-80% coverage)	National Centre for Malaria Control, Parasitology and Entomology, Cambodia(2013). Achievements of National Malaria Control Program 2012. Annual Conference of National Center for Malaria Control, Parasitology and Entomology. http://www.cnm.gov.kh/userfiles/file/Annual%20Report%202012/1_CNM_Presentation.pdf	12	12	2012	2012	dry	Anopheles dirus complex	An. dirus		resting	30	55	0.55	Derek Charlwood, J., Nenhep, S., Sovannaroth, S., Morgan, J. C., Hemingway, J., Chitnis, N., & Briët, O. J. (2016). 'Nature or nurture': survival rate, oviposition interval, and possible gonotrophic discordance among South East Asian anophelines. Malaria journal, 15(1), 363
10		Cambodia	Krorhom Krom	12.215	103.08	point	tropical	forest		forest	t	ITN (51-80% coverage)	National Centre for Malaria Control, Parasitology and Entomology, Cambodia(2013). Achievements of National Malaria Control Program 2012. Annual Conference of National Center for Malaria Control, Parasitology and Entomology. http://www.cnm.gov.kh/userfiles/file/Annual%20Report%202012/1_CNM_Presentation.pdf	9	10	2012	2012	rainy	Anopheles dirus complex	An. dirus	outdoor	biting (half night)	2	10	0.2	Derek Charlwood, J., Nenhep, S., Sovannaroth, S., Morgan, J. C., Hemingway, J., Chitnis, N., & Briët, O. J. (2016). 'Nature or nurture': survival rate, oviposition interval, and possible gonotrophic discordance among South East Asian anophelines. Malaria journal, 15(1), 364
10		Cambodia	Krorhom Krom	12.215	103.08	point	tropical	forest		forest	t	ITN (51-80% coverage)	National Centre for Malaria Control, Parasitology and Entomology, Cambodia(2013). Achievements of National Malaria Control Program 2012. Annual Conference of National Center for Malaria Control, Parasitology and Entomology. http://www.cnm.gov.kh/userfiles/file/Annual%20Report%202012/1_CNM_Presentation.pdf	8	10	2012	2012	rainy	Maculatus group	Maculatus group	outdoor	biting (half night)	170	311	0.55	Derek Charlwood, J., Nenhep, S., Sovannaroth, S., Morgan, J. C., Hemingway, J., Chitnis, N., & Briët, O. J. (2016). 'Nature or nurture': survival rate, oviposition interval, and possible gonotrophic discordance among South East Asian anophelines. Malaria journal, 15(1), 365
10		Cambodia	Krorhom Krom	12.215	103.08	point	tropical	forest		forest	t	ITN (51-80% coverage)	National Centre for Malaria Control, Parasitology and Entomology, Cambodia(2013). Achievements of National Malaria Control Program 2012. Annual Conference of National Center for Malaria Control, Parasitology and Entomology. http://www.cnm.gov.kh/userfiles/file/Annual%20Report%202012/1_CNM_Presentation.pdf	9	10	2012	2013	rainy	Maculatus group	Maculatus group	outdoor	light trap	44	78	0.56	Derek Charlwood, J., Nenhep, S., Sovannaroth, S., Morgan, J. C., Hemingway, J., Chitnis, N., & Briët, O. J. (2016). 'Nature or nurture': survival rate, oviposition interval, and possible gonotrophic discordance among South East Asian anophelines. Malaria journal, 15(1), 366
10		Cambodia	Krorhom Krom	12.215	103.08	point	tropical	forest		forest	t	ITN (51-80% coverage)	National Centre for Malaria Control, Parasitology and Entomology, Cambodia(2013). Achievements of National Malaria Control Program 2012. Annual Conference of National Center for Malaria Control, Parasitology and Entomology. http://www.cnm.gov.kh/userfiles/file/Annual%20Report%202012/1_CNM_Presentation.pdf	8	10	2012	2012	rainy	Anopheles minimus complex	An. minimus	outdoor	biting (half night)	15	20	0.75	Derek Charlwood, J., Nenhep, S., Sovannaroth, S., Morgan, J. C., Hemingway, J., Chitnis, N., & Briët, O. J. (2016). 'Nature or nurture': survival rate, oviposition interval, and possible gonotrophic discordance among South East Asian anophelines. Malaria journal, 15(1), 367
10		Cambodia	Ou Chra	12.237	106.848	point	tropical	forest		forest	t			12	12	2012	2012	dry	Anopheles dirus complex	An. dirus			1	3	0.33	Derek Charlwood, J., Nenhep, S., Sovannaroth, S., Morgan, J. C., Hemingway, J., Chitnis, N., & Briët, O. J. (2016). 'Nature or nurture': survival rate, oviposition interval, and possible gonotrophic discordance among South East Asian anophelines. Malaria journal, 15(1), 368
10		Cambodia	Ou Chra	12.237	106.848	point	tropical	forest		forest	t			12	12	2012	2012	dry	Anopheles dirus complex	An. dirus	outdoor		7	9	0.78	Derek Charlwood, J., Nenhep, S., Sovannaroth, S., Morgan, J. C., Hemingway, J., Chitnis, N., & Briët, O. J. (2016). 'Nature or nurture': survival rate, oviposition interval, and possible gonotrophic discordance among South East Asian anophelines. Malaria journal, 15(1), 369
10		Cambodia	Khum Otavao	12.789	102.69	point	tropical	cropland		cropland	f			6	10	2012	2012	rainy	Anopheles dirus complex	An. dirus			2	5	0.4	Derek Charlwood, J., Nenhep, S., Sovannaroth, S., Morgan, J. C., Hemingway, J., Chitnis, N., & Briët, O. J. (2016). 'Nature or nurture': survival rate, oviposition interval, and possible gonotrophic discordance among South East Asian anophelines. Malaria journal, 15(1), 370
10		Cambodia	Krorhom Krom	12.215	103.08	point	tropical	forest		forest	t			9	10	2012	2012	rainy	Anopheles dirus complex	An. dirus	outdoor		0	1	0	Derek Charlwood, J., Nenhep, S., Sovannaroth, S., Morgan, J. C., Hemingway, J., Chitnis, N., & Briët, O. J. (2016). 'Nature or nurture': survival rate, oviposition interval, and possible gonotrophic discordance among South East Asian anophelines. Malaria journal, 15(1), 371
10		Cambodia	Kroh Salau	11.46	103.049	point	tropical	forest		forest	f			11	11	2012	2012	dry	Anopheles epiroticus(formerly sundaicus Sp.A)	An. sundaicus			2	6	0.33	Derek Charlwood, J., Nenhep, S., Sovannaroth, S., Morgan, J. C., Hemingway, J., Chitnis, N., & Briët, O. J. (2016). 'Nature or nurture': survival rate, oviposition interval, and possible gonotrophic discordance among South East Asian anophelines. Malaria journal, 15(1), 372
10		Cambodia	Ou Chra	12.237	106.848	point	tropical	forest		forest	t			12	11	2012	2013	dry	Maculatus group	Maculatus group	combine	light trap	2	4	0.5	Derek Charlwood, J., Nenhep, S., Sovannaroth, S., Morgan, J. C., Hemingway, J., Chitnis, N., & Briët, O. J. (2016). 'Nature or nurture': survival rate, oviposition interval, and possible gonotrophic discordance among South East Asian anophelines. Malaria journal, 15(1), 373
10		Cambodia	Ou Chra	12.237	106.848	point	tropical	forest		forest	t			12	12	2012	2012	dry	Maculatus group	Maculatus group			1	1	1	Derek Charlwood, J., Nenhep, S., Sovannaroth, S., Morgan, J. C., Hemingway, J., Chitnis, N., & Briët, O. J. (2016). 'Nature or nurture': survival rate, oviposition interval, and possible gonotrophic discordance among South East Asian anophelines. Malaria journal, 15(1), 374
10		Cambodia	Khum Otavao	12.789	102.69	point	tropical	cropland		cropland	f			2	2	2012	2012	dry	Anopheles minimus complex	An. minimus			0	1	0	Derek Charlwood, J., Nenhep, S., Sovannaroth, S., Morgan, J. C., Hemingway, J., Chitnis, N., & Briët, O. J. (2016). 'Nature or nurture': survival rate, oviposition interval, and possible gonotrophic discordance among South East Asian anophelines. Malaria journal, 15(1), 375
10		Cambodia	Krorhom Krom	12.215	103.08	point	tropical	forest		forest	t			9	9	2012	2012	rainy	Anopheles minimus complex	An. minimus	outdoor		6	7	0.86	Derek Charlwood, J., Nenhep, S., Sovannaroth, S., Morgan, J. C., Hemingway, J., Chitnis, N., & Briët, O. J. (2016). 'Nature or nurture': survival rate, oviposition interval, and possible gonotrophic discordance among South East Asian anophelines. Malaria journal, 15(1), 376
10		Cambodia	Ou Chra	12.237	106.848	point	tropical	forest		forest	t			12	12	2013	2013	dry	Anopheles minimus complex	An. minimus	indoor		1	1	1	Derek Charlwood, J., Nenhep, S., Sovannaroth, S., Morgan, J. C., Hemingway, J., Chitnis, N., & Briët, O. J. (2016). 'Nature or nurture': survival rate, oviposition interval, and possible gonotrophic discordance among South East Asian anophelines. Malaria journal, 15(1), 377
11		Indonesia	Lampung and Pesawaran	-5.6667	105.417	polygon large	tropical	water bodies	forest	forest				5	6	2010	2011	both	Anopheles sundaicus complex	An. sundaicus	outdoor	resting	155	219	0.708	Davidson, J. R., Sukowati, S., Shinta, Asih, P. B. S., Syafruddin, D., Baskin, R. N., St Laurent, B., Hawley, W. A., Liu, F., Burkot, T. R., Collins, F. H., & Lobo, N. F. (2018). Using barrier screens to characterize mosquito composition, flight activity, and abdominal status in South Lampung, Indonesia. Parasites & vectors, 11(1), 440
12		China	Feiba District	19.521	109.581	polygon small	tropical	urban	cropland	cropland				6	8	1990	1990	rainy	Anopheles minimus complex	An. minimus	combine	combine		515	0.506	Wu, K. C., Chen, W. J., Wang, Z. G., Cai, X. Z., Deng, D., Hu, L. K., Liu, Z. Y., Zhu, W. G., Guan, D. H., & Jiang, W. K. (1993). Studies on distribution and behavior of Anopheles minimus and its role of malaria transmission in Hainan Province at present. Zhongguo ji sheng chong xue yu ji sheng chong bing za zhi = Chinese journal of parasitology & parasitic diseases, 11(2), 120–123
13		India	Baunspal PHC	21.07	86.07	polygon large	tropical	cropland	forest	forest	t	IRS		5	5	2006	2007	dry	Anopheles minimus complex	An. minimus	indoor	biting (whole night)	20	36	0.556	Gunasekaran, K., Sahu, S. S., & Jambulingam, P. (2014). Estimation of vectorial capacity of Anopheles minimus Theobald & An. fluviatilis James (Diptera: Culicidae) in a malaria endemic area of Odisha State, India. The Indian journal of medical research, 140(5), 653–659
13		India	Baunspal PHC	21.07	86.07	polygon large	tropical	cropland	forest	forest	t	IRS		7	7	2006	2007	rainy	Anopheles minimus complex	An. minimus	indoor	biting (whole night)	23	38	0.605	Gunasekaran, K., Sahu, S. S., & Jambulingam, P. (2014). Estimation of vectorial capacity of Anopheles minimus Theobald & An. fluviatilis James (Diptera: Culicidae) in a malaria endemic area of Odisha State, India. The Indian journal of medical research, 140(5), 653–660
13		India	Baunspal PHC	21.07	86.07	polygon large	tropical	cropland	forest	forest	t	IRS		5	6	2006	2007	dry	Anopheles minimus complex	An. minimus	outdoor	biting (whole night)	22	37	0.595	Gunasekaran, K., Sahu, S. S., & Jambulingam, P. (2014). Estimation of vectorial capacity of Anopheles minimus Theobald & An. fluviatilis James (Diptera: Culicidae) in a malaria endemic area of Odisha State, India. The Indian journal of medical research, 140(5), 653–661
13		India	Baunspal PHC	21.07	86.07	polygon large	tropical	cropland	forest	forest	t	IRS		7	7	2006	2007	rainy	Anopheles minimus complex	An. minimus	outdoor	biting (whole night)	26	39	0.667	Gunasekaran, K., Sahu, S. S., & Jambulingam, P. (2014). Estimation of vectorial capacity of Anopheles minimus Theobald & An. fluviatilis James (Diptera: Culicidae) in a malaria endemic area of Odisha State, India. The Indian journal of medical research, 140(5), 653–662
14		Thailand	Vibhavadi	9.239	98.979	wide area	tropical	forest	forest	forest	t	ITN		6	10	2019	2019	rainy	Anopheles minimus complex	An. minimus	outdoor	biting (whole night)	651	948	0.6867	Wamaket, N., Khamprapa, O., Chainarin, S., Thamsawet, P., Ninsaeng, U., Thongsalee, S., Suwan, V., Sakolvaree, J., Takhampunya, R., Davidson, S. A., McCardle, P. W., Sa-Angchai, P., Mukaka, M., Kiattibutr, K., Khamsiriwatchara, A., Nguitragool, W., Sattabongkot, J., Sirichaisinthop, J., & Kobylinski, K. C. (2021). Anopheles bionomics in a malaria endemic area of southern Thailand. Parasites & vec…
14		Thailand	Vibhavadi	9.239	98.979	wide area	tropical	forest	forest	forest	t	ITN		6	10	2019	2019	rainy	Anopheles dirus complex	An. dirus	outdoor	biting (whole night)	18	30	0.6	Wamaket, N., Khamprapa, O., Chainarin, S., Thamsawet, P., Ninsaeng, U., Thongsalee, S., Suwan, V., Sakolvaree, J., Takhampunya, R., Davidson, S. A., McCardle, P. W., Sa-Angchai, P., Mukaka, M., Kiattibutr, K., Khamsiriwatchara, A., Nguitragool, W., Sattabongkot, J., Sirichaisinthop, J., & Kobylinski, K. C. (2021). Anopheles bionomics in a malaria endemic area of southern Thailand. Parasites & vec…
14		Thailand	Khiri Rat Nikhom	9.03	98.953	wide area	tropical	forest	forest	forest	t	ITN		2	10	2019	2019	rainy	Anopheles minimus complex	An. minimus	outdoor	biting (whole night)	1437	2006	0.7164	Wamaket, N., Khamprapa, O., Chainarin, S., Thamsawet, P., Ninsaeng, U., Thongsalee, S., Suwan, V., Sakolvaree, J., Takhampunya, R., Davidson, S. A., McCardle, P. W., Sa-Angchai, P., Mukaka, M., Kiattibutr, K., Khamsiriwatchara, A., Nguitragool, W., Sattabongkot, J., Sirichaisinthop, J., & Kobylinski, K. C. (2021). Anopheles bionomics in a malaria endemic area of southern Thailand. Parasites & vec…
14		Thailand	Khiri Rat Nikhom	9.03	98.953	wide area	tropical	forest	forest	forest	t	ITN		2	10	2019	2019	rainy	Anopheles dirus complex	An. dirus	outdoor	biting (whole night)	65	87	0.7471	Wamaket, N., Khamprapa, O., Chainarin, S., Thamsawet, P., Ninsaeng, U., Thongsalee, S., Suwan, V., Sakolvaree, J., Takhampunya, R., Davidson, S. A., McCardle, P. W., Sa-Angchai, P., Mukaka, M., Kiattibutr, K., Khamsiriwatchara, A., Nguitragool, W., Sattabongkot, J., Sirichaisinthop, J., & Kobylinski, K. C. (2021). Anopheles bionomics in a malaria endemic area of southern Thailand. Parasites & vec…
14		Thailand	Phanom	8.855	98.813	wide area	tropical	herb	forest	forest	t	ITN		2	10	2019	2019	rainy	Anopheles minimus complex	An. minimus	outdoor	biting (whole night)	287	555	0.5171	Wamaket, N., Khamprapa, O., Chainarin, S., Thamsawet, P., Ninsaeng, U., Thongsalee, S., Suwan, V., Sakolvaree, J., Takhampunya, R., Davidson, S. A., McCardle, P. W., Sa-Angchai, P., Mukaka, M., Kiattibutr, K., Khamsiriwatchara, A., Nguitragool, W., Sattabongkot, J., Sirichaisinthop, J., & Kobylinski, K. C. (2021). Anopheles bionomics in a malaria endemic area of southern Thailand. Parasites & vec…
14		Thailand	Phanom	8.855	98.813	wide area	tropical	herb	forest	forest	t	ITN		2	10	2019	2019	rainy	Anopheles dirus complex	An. dirus	outdoor	biting (whole night)	130	235	0.5532	Wamaket, N., Khamprapa, O., Chainarin, S., Thamsawet, P., Ninsaeng, U., Thongsalee, S., Suwan, V., Sakolvaree, J., Takhampunya, R., Davidson, S. A., McCardle, P. W., Sa-Angchai, P., Mukaka, M., Kiattibutr, K., Khamsiriwatchara, A., Nguitragool, W., Sattabongkot, J., Sirichaisinthop, J., & Kobylinski, K. C. (2021). Anopheles bionomics in a malaria endemic area of southern Thailand. Parasites & vec…
15		China	Tengchong	25.0205	98.491	polygon large	temperate	urban	forest/cropland	forest/cropland	t	combination		5	12	2015	2015	both	Anopheles sinensis	An. sinensis	combine	resting	88	101	0.871	Zhang, S. S., Zhou, S. S., Zhou, Z. B., Chen, T. M., Wang, X. Z., Shi, W. Q., Jiang, W. K., Li, J. L., Zhou, X. N., Frutos, R., Manguin, S., & Afelt, A. (2018). Monitoring of malaria vectors at the China-Myanmar border while approaching malaria elimination. Parasites & vectors, 11(1), 511
15		China	Tengchong	25.0205	98.491	polygon large	temperate	urban	forest/cropland	forest/cropland	t	combination		5	12	2015	2015	both	Anopheles minimus complex	An. minimus	combine	resting	180	194	0.928	Zhang, S. S., Zhou, S. S., Zhou, Z. B., Chen, T. M., Wang, X. Z., Shi, W. Q., Jiang, W. K., Li, J. L., Zhou, X. N., Frutos, R., Manguin, S., & Afelt, A. (2018). Monitoring of malaria vectors at the China-Myanmar border while approaching malaria elimination. Parasites & vectors, 11(1), 512
16		India	Telabong	22.383	92.97	point	temperate	forest	forest	forest	t	IRS		8	9	1984	1984	rainy	Anopheles dirus complex	An. dirus	combine	light trap		178	0.3369	Das, S. C., Bhuyan, M., & Baruah, I. (1990). Active malaria transmission in South Mizoram. Indian journal of malariology, 27(2), 111–117
16		India	Telabong	22.383	92.97	point	temperate	forest	forest	forest	t	IRS		8	9	1984	1984	rainy	Anopheles minimus complex	An. minimus	combine	light trap		159	0.5287	Das, S. C., Bhuyan, M., & Baruah, I. (1990). Active malaria transmission in South Mizoram. Indian journal of malariology, 27(2), 111–118
17		India	Tuichang	23.23	92.97	point	temperate	forest	not specified	forest				7	7	1984	1984	rainy	Anopheles minimus complex	An. minimus	combine	light trap		58	0.641	Das, S. C., & Baruah, I. (1985). Incrimination of Anopheles minimus Theobald and Anopheles balabacensis balabacensis Baisas (A. dirus) as malaria vectors in Mizoram. Indian journal of malariology, 22(1), 53–55
18		China	Motuo	29.33	95.33	polygon small	temperate	forest	forest	forest				7	8	2010	2010	rainy	Anopheles pseudowillmori (formerly maculatus Sp. I)	Maculatus group		light trap	29	44	0.659	Wu, S., Huang, F., Wang, D. Q., Xu, G. J., Jiang, W. K., Zhou, S. S., Tang, L. H., Wang, H. J., Zhuoma, Y. J., Yong, J., & Ciren, W. M. (2013). Ecological behavior comparison between Anopheles pseudowillmori and A. willmori in villages with malaria outbreaks in Motuo County, Tibet Autonomous Region. Zhongguo xue xi chong bing fang zhi za zhi = Chinese journal of schistosomiasis control, 25(4), 36…
18		China	Motuo	29.33	95.33	polygon small	temperate	forest	forest	forest				7	8	2010	2010	rainy	Anopheles willmori (formerly maculatus Sp. H)	Maculatus group		light trap	51	73	0.6986	Wu, S., Huang, F., Wang, D. Q., Xu, G. J., Jiang, W. K., Zhou, S. S., Tang, L. H., Wang, H. J., Zhuoma, Y. J., Yong, J., & Ciren, W. M. (2013). Ecological behavior comparison between Anopheles pseudowillmori and A. willmori in villages with malaria outbreaks in Motuo County, Tibet Autonomous Region. Zhongguo xue xi chong bing fang zhi za zhi = Chinese journal of schistosomiasis control, 25(4), 36…
19		China	Luyi	33.86	115.48	point	temperate	urban	cropland	cropland	t		Gou, G. X., Li, D. F., Shang, L.Y., Guo, X. S., Wang, W. X., Sun, Q. L., Shen, Y. D., Hao, J. L., Hu, Z. T., Liang, D.P., and Ding, Y. M.(1998). Investigation and research on the ecological habits of Anopheles sinensis in Guantang, Luyi from 1971 to 1996 [in Chinese]. Chinese Journal of Vector Biology Control, 9:133–134	6	9	1975	1975	rainy	Anopheles sinensis	An. sinensis	outdoor	biting (half night)	197	386	0.51	Su, S. Z., Zhang, Y. H., Qu, M. Q., Shi, D. Y., You, X. C., & Song, J. D. (1983). Bionomics of Anopheles sinensis Wiedmann in Henan Province. Chinese medical journal, 96(9), 701–708
19		China	Luyi	33.86	115.48	point	temperate	urban	cropland	cropland	t		Gou, G. X., Li, D. F., Shang, L.Y., Guo, X. S., Wang, W. X., Sun, Q. L., Shen, Y. D., Hao, J. L., Hu, Z. T., Liang, D.P., and Ding, Y. M.(1998). Investigation and research on the ecological habits of Anopheles sinensis in Guantang, Luyi from 1971 to 1996 [in Chinese]. Chinese Journal of Vector Biology Control, 9:133–134	6	9	1975	1975	rainy	Anopheles sinensis	An. sinensis	animal shelter	resting	202	375	0.539	Su, S. Z., Zhang, Y. H., Qu, M. Q., Shi, D. Y., You, X. C., & Song, J. D. (1983). Bionomics of Anopheles sinensis Wiedmann in Henan Province. Chinese medical journal, 96(9), 701–709
19		China	Luyi	33.86	115.48	point	temperate	urban	cropland	cropland	t		Gou, G. X., Li, D. F., Shang, L.Y., Guo, X. S., Wang, W. X., Sun, Q. L., Shen, Y. D., Hao, J. L., Hu, Z. T., Liang, D.P., and Ding, Y. M.(1998). Investigation and research on the ecological habits of Anopheles sinensis in Guantang, Luyi from 1971 to 1996 [in Chinese]. Chinese Journal of Vector Biology Control, 9:133–134	6	9	1975	1975	rainy	Anopheles sinensis	An. sinensis	outdoor	biting (half night)	56	128	0.438	Su, S. Z., Zhang, Y. H., Qu, M. Q., Shi, D. Y., You, X. C., & Song, J. D. (1983). Bionomics of Anopheles sinensis Wiedmann in Henan Province. Chinese medical journal, 96(9), 701–710
19		China	Luyi	33.86	115.48	point	temperate	urban	cropland	cropland	t		Gou, G. X., Li, D. F., Shang, L.Y., Guo, X. S., Wang, W. X., Sun, Q. L., Shen, Y. D., Hao, J. L., Hu, Z. T., Liang, D.P., and Ding, Y. M.(1998). Investigation and research on the ecological habits of Anopheles sinensis in Guantang, Luyi from 1971 to 1996 [in Chinese]. Chinese Journal of Vector Biology Control, 9:133–134	6	9	1975	1975	rainy	Anopheles sinensis	An. sinensis	outdoor	resting	3	27	0.111	Su, S. Z., Zhang, Y. H., Qu, M. Q., Shi, D. Y., You, X. C., & Song, J. D. (1983). Bionomics of Anopheles sinensis Wiedmann in Henan Province. Chinese medical journal, 96(9), 701–711
19		China	Luyi	33.86	115.48	point	temperate	urban	cropland	cropland	t		Gou, G. X., Li, D. F., Shang, L.Y., Guo, X. S., Wang, W. X., Sun, Q. L., Shen, Y. D., Hao, J. L., Hu, Z. T., Liang, D.P., and Ding, Y. M.(1998). Investigation and research on the ecological habits of Anopheles sinensis in Guantang, Luyi from 1971 to 1996 [in Chinese]. Chinese Journal of Vector Biology Control, 9:133–134	6	9	1976	1980	rainy	Anopheles sinensis	An. sinensis	combine	combine	1977	3309	0.597	Su, S. Z., Zhang, Y. H., Qu, M. Q., Shi, D. Y., You, X. C., & Song, J. D. (1983). Bionomics of Anopheles sinensis Wiedmann in Henan Province. Chinese medical journal, 96(9), 701–712
20		Indonesia	Sungai Nyamuk	4.14	117.79	point	tropical	forest		forest				8	1	2010	2012	both	Anopheles sundaicus complex	An. sundaicus	combine	combine	157	1092	0.5706	Su, S. Z., Zhang, Y. H., Qu, M. Q., Shi, D. Y., You, X. C., & Song, J. D. (1983). Bionomics of Anopheles sinensis Wiedmann in Henan Province. Chinese medical journal, 96(9), 701–713
21		China	Tangkou	34.88	117.38	point	cold	cropland	cropland	cropland	f			6	10	1975	1975	rainy	Anopheles sinensis	An. sinensis	animal shelter	resting			0.514	Fan T. B. (1988). A longitudinal observation on the vectorial capacity of Anopheles sinensis in vivax malaria endemic area. Zhonghua liu xing bing xue za zhi = Zhonghua liuxingbingxue zazhi, 9(6), 325–328
21		China	Tangkou	34.88	117.38	point	cold	cropland	cropland	cropland	f			6	10	1976	1976	rainy	Anopheles sinensis	An. sinensis	animal shelter	resting			0.482	Fan T. B. (1988). A longitudinal observation on the vectorial capacity of Anopheles sinensis in vivax malaria endemic area. Zhonghua liu xing bing xue za zhi = Zhonghua liuxingbingxue zazhi, 9(6), 325–329
21		China	Tangkou	34.88	117.38	point	cold	cropland	cropland	cropland	f			6	10	1977	1977	rainy	Anopheles sinensis	An. sinensis	animal shelter	resting			0.448	Fan T. B. (1988). A longitudinal observation on the vectorial capacity of Anopheles sinensis in vivax malaria endemic area. Zhonghua liu xing bing xue za zhi = Zhonghua liuxingbingxue zazhi, 9(6), 325–330
21		China	Tangkou	34.88	117.38	point	cold	cropland	cropland	cropland	f			6	10	1978	1978	rainy	Anopheles sinensis	An. sinensis	animal shelter	resting			0.474	Fan T. B. (1988). A longitudinal observation on the vectorial capacity of Anopheles sinensis in vivax malaria endemic area. Zhonghua liu xing bing xue za zhi = Zhonghua liuxingbingxue zazhi, 9(6), 325–331
21		China	Tangkou	34.88	117.38	point	cold	cropland	cropland	cropland	f			6	10	1979	1979	rainy	Anopheles sinensis	An. sinensis	animal shelter	resting			0.401	Fan T. B. (1988). A longitudinal observation on the vectorial capacity of Anopheles sinensis in vivax malaria endemic area. Zhonghua liu xing bing xue za zhi = Zhonghua liuxingbingxue zazhi, 9(6), 325–332
21		China	Tangkou	34.88	117.38	point	cold	cropland	cropland	cropland	f			6	10	1980	1980	rainy	Anopheles sinensis	An. sinensis	animal shelter	resting			0.496	Fan T. B. (1988). A longitudinal observation on the vectorial capacity of Anopheles sinensis in vivax malaria endemic area. Zhonghua liu xing bing xue za zhi = Zhonghua liuxingbingxue zazhi, 9(6), 325–333
21		China	Tangkou	34.88	117.38	point	cold	cropland	cropland	cropland	f			6	10	1981	1981	rainy	Anopheles sinensis	An. sinensis	animal shelter	resting			0.432	Fan T. B. (1988). A longitudinal observation on the vectorial capacity of Anopheles sinensis in vivax malaria endemic area. Zhonghua liu xing bing xue za zhi = Zhonghua liuxingbingxue zazhi, 9(6), 325–334
21		China	Tangkou	34.88	117.38	point	cold	cropland	cropland	cropland	f			6	10	1982	1982	rainy	Anopheles sinensis	An. sinensis	animal shelter	resting			0.397	Fan T. B. (1988). A longitudinal observation on the vectorial capacity of Anopheles sinensis in vivax malaria endemic area. Zhonghua liu xing bing xue za zhi = Zhonghua liuxingbingxue zazhi, 9(6), 325–335
21		China	Tangkou	34.88	117.38	point	cold	cropland	cropland	cropland	f			6	10	1983	1983	rainy	Anopheles sinensis	An. sinensis	animal shelter	resting			0.446	Fan T. B. (1988). A longitudinal observation on the vectorial capacity of Anopheles sinensis in vivax malaria endemic area. Zhonghua liu xing bing xue za zhi = Zhonghua liuxingbingxue zazhi, 9(6), 325–336
21		China	Tangkou	34.88	117.38	point	cold	cropland	cropland	cropland	f			6	10	1984	1984	rainy	Anopheles sinensis	An. sinensis	animal shelter	resting			0.386	Fan T. B. (1988). A longitudinal observation on the vectorial capacity of Anopheles sinensis in vivax malaria endemic area. Zhonghua liu xing bing xue za zhi = Zhonghua liuxingbingxue zazhi, 9(6), 325–337
22		China	Na Bang, Ping Yuan	24.4	97.52	polygon large	temperate	forest	forest/cropland	forest/cropland				6	10	2016	2016	rainy	Anopheles sinensis	An. sinensis	animal shelter	biting (half night)	256	283	0.9046	Chen, T., Zhang, S., Zhou, S. S., Wang, X., Luo, C., Zeng, X., Guo, X., Lin, Z., Tu, H., Sun, X., & Zhou, H. (2017). Receptivity to malaria in the China-Myanmar border in Yingjiang County, Yunnan Province, China. Malaria journal, 16(1), 478
22		China	Na Bang, Ping Yuan	24.4	97.52	polygon large	temperate	forest	forest/cropland	forest/cropland				6	10	2016	2016	rainy	Anopheles minimus complex	An. minimus	animal shelter	biting (half night)	14	15	0.9333	Chen, T., Zhang, S., Zhou, S. S., Wang, X., Luo, C., Zeng, X., Guo, X., Lin, Z., Tu, H., Sun, X., & Zhou, H. (2017). Receptivity to malaria in the China-Myanmar border in Yingjiang County, Yunnan Province, China. Malaria journal, 16(1), 479
23		India	West Garo Hill	25.76	90.22	point	tropical	forest		forest	t	IRS		5	6	2007	2007	rainy	Anopheles minimus complex	An. minimus	indoor	resting		88	0.39	Dev, V., Sangma, B. M., & Dash, A. P. (2010). Persistent transmission of malaria in Garo hills of Meghalaya bordering Bangladesh, north-east India. Malaria journal, 9, 263
24		China	Hengqin	22.0901	113.543	polygon large	temperate	forest	forest	forest				7	10	2002	2004	rainy	Anopheles sinensis	An. sinensis	outdoor	combine	18	32	0.5625	Zheng, X., Tang, L. H., Gu, Z. C., Zhu, T. H., Shi, W. Q., Jiang, W. K., Zhou, S. S., Pan, B., & Lin, R. X. (2007). Morphology and habits of An. anthropophagus and its role in malaria transmission in Hengqin Island of Zhuhai City. Zhongguo ji sheng chong xue yu ji sheng chong bing za zhi = Chinese journal of parasitology & parasitic diseases, 25(6), 488–491
25		China	Xinyang	32.23	114.25	wide area	temperate	cropland	forest/cropland	forest/cropland	f		Zhang, H. W., Su, Y. P., & Xu, B. L. (2006). A review of malaria control and research in Henan Province of China. J Pathog Biol, 1, 64-6.	7	8	1999	1999	dry	Anopheles sinensis	An. sinensis	combine	combine		483	0.6387	Gu, Z. C., Shang, L. Y., Chen, J. S., Zheng, X., Su, Y. J., Li, A. M., Liu, H., Luo, M. Z., Qian, H. L., & Tang, L. H. (2001). The role of Anopheles anthropophagus in malaria transmission in in Xinyang City of Henan Province. Zhongguo ji sheng chong xue yu ji sheng chong bing za zhi = Chinese journal of parasitology & parasitic diseases, 19(4), 221–224
26		China	Yanjiaban	31.5167	113.55	point	temperate	forest		forest	f			7	8	2001	2001	both	Anopheles sinensis	An. sinensis	combine	biting (whole night)	108	154	0.7	Xia, Z. G., Tang, L. H., Gu, Z. C., Huang, G. Q., Zheng, X., Wang, Y., & Huang, X. P. (2003). Study on the thresholds of malaria transmission by Anopheles anthropophagus in Hubei Province. Zhongguo ji sheng chong xue yu ji sheng chong bing za zhi = Chinese journal of parasitology & parasitic diseases, 21(4), 224–226
27		China	Suijiang	28.45	103.55	point	temperate	forest	forest	forest	f			5	10	1980	1982	rainy	Anopheles sinensis	An. sinensis	combine	resting		4055	0.45	Zheng K. S. (1989). To explore the principal vector of malaria by using vectorial capacity. Zhonghua liu xing bing xue za zhi = Zhonghua liuxingbingxue zazhi, 10(3), 161–163
28		China	Muai	28.0669	104.656	point	temperate	forest/cropland	forest/cropland	forest/cropland	f			7	9	1984	1984	rainy	Anopheles sinensis	An. sinensis	combine	combine		997	0.6489	Liu, C. F., Qian, H. L., Gu, Z. C., Pan, J. Y., Zheng, X., & Peng, Z. Z. (1986). Quantitative study on the role of Anopheles lesteri anthropophagus in malaria transmission. Ji sheng chong xue yu ji sheng chong bing za zhi = Journal of parasitology & parasitic diseases, 4(3), 161–164
29	15	Philippines	Morong municipality	14.6236	120.362	polygon large	tropical	water bodies	herb	herb	t	IRS		1	2	1993	1993	dry	Maculatus Group	Maculatus group	combine	biting (whole night)			0.72	Torres, E.P., Salazar, N.P., Belizario, V.Y. and Saul, A. (1997). Vector abundance and behaviour in an area of low malaria endemicity in Bataan, the Philippines. Acta Tropica, 63(4):209-20
30	54	Thailand	Ban Phluang (Site AB)	12.802	102.133	point	tropical	forest	forest	forest	t	IRS		10	3	1985	1986	dry	Anopheles dirus complex	An. dirus	outdoor	combine		193	0.66	Gingrich, J.B., Weatherhead, A., Sattabongkot, J., Pilakasiri, C. and Wirtz, R.A. (1990). Hyperendemic malaria in a Thai village: dependence of year-round transmission on focal and seasonally circumscribed mosquito (Diptera: Culicidae) habitats. Journal of Medical Entomology, 27(6):1016-26
30	54	Thailand	Ban Phluang (Site AB)	12.802	102.133	point	tropical	forest	forest	forest	t	IRS		10	3	1985	1986	dry	Anopheles minimus complex	An. minimus	outdoor	combine		173	0.61	Gingrich, J.B., Weatherhead, A., Sattabongkot, J., Pilakasiri, C. and Wirtz, R.A. (1990). Hyperendemic malaria in a Thai village: dependence of year-round transmission on focal and seasonally circumscribed mosquito (Diptera: Culicidae) habitats. Journal of Medical Entomology, 27(6):1016-26
30	54	Thailand	Ban Phluang (Site AB)	12.802	102.133	point	tropical	forest	forest	forest	t	IRS		4	9	1986	1986	rainy	Anopheles dirus complex	An. dirus	outdoor	combine		81	0.68	Gingrich, J.B., Weatherhead, A., Sattabongkot, J., Pilakasiri, C. and Wirtz, R.A. (1990). Hyperendemic malaria in a Thai village: dependence of year-round transmission on focal and seasonally circumscribed mosquito (Diptera: Culicidae) habitats. Journal of Medical Entomology, 27(6):1016-26
30	54	Thailand	Ban Phluang (Site AB)	12.802	102.133	point	tropical	forest	forest	forest	t	IRS		4	9	1986	1986	rainy	Anopheles minimus complex	An. minimus	outdoor	combine		21	0.57	Gingrich, J.B., Weatherhead, A., Sattabongkot, J., Pilakasiri, C. and Wirtz, R.A. (1990). Hyperendemic malaria in a Thai village: dependence of year-round transmission on focal and seasonally circumscribed mosquito (Diptera: Culicidae) habitats. Journal of Medical Entomology, 27(6):1016-26
30	54	Thailand	Ban Phluang (Site CD)	12.802	102.133	point	tropical	forest	forest	forest	t	IRS		10	3	1985	1986	dry	Anopheles dirus complex	An. dirus	outdoor	combine		1173	0.64	Gingrich, J.B., Weatherhead, A., Sattabongkot, J., Pilakasiri, C. and Wirtz, R.A. (1990). Hyperendemic malaria in a Thai village: dependence of year-round transmission on focal and seasonally circumscribed mosquito (Diptera: Culicidae) habitats. Journal of Medical Entomology, 27(6):1016-26
30	54	Thailand	Ban Phluang (Site CD)	12.802	102.133	point	tropical	forest	forest	forest	t	IRS		10	3	1985	1986	dry	Anopheles minimus complex	An. minimus	outdoor	combine		134	0.68	Gingrich, J.B., Weatherhead, A., Sattabongkot, J., Pilakasiri, C. and Wirtz, R.A. (1990). Hyperendemic malaria in a Thai village: dependence of year-round transmission on focal and seasonally circumscribed mosquito (Diptera: Culicidae) habitats. Journal of Medical Entomology, 27(6):1016-26
30	54	Thailand	Ban Phluang (Site CD)	12.802	102.133	point	tropical	forest	forest	forest	t	IRS		4	9	1986	1986	rainy	Anopheles dirus complex	An. dirus	outdoor	combine		404	0.49	Gingrich, J.B., Weatherhead, A., Sattabongkot, J., Pilakasiri, C. and Wirtz, R.A. (1990). Hyperendemic malaria in a Thai village: dependence of year-round transmission on focal and seasonally circumscribed mosquito (Diptera: Culicidae) habitats. Journal of Medical Entomology, 27(6):1016-26
30	54	Thailand	Ban Phluang (Site CD)	12.802	102.133	point	tropical	forest	forest	forest	t	IRS		4	9	1986	1986	rainy	Anopheles minimus complex	An. minimus	outdoor	combine		40	0.5	Gingrich, J.B., Weatherhead, A., Sattabongkot, J., Pilakasiri, C. and Wirtz, R.A. (1990). Hyperendemic malaria in a Thai village: dependence of year-round transmission on focal and seasonally circumscribed mosquito (Diptera: Culicidae) habitats. Journal of Medical Entomology, 27(6):1016-26
31	92	Thailand	Ban Moh Mai Khaen	14.66	101.43	polygon large	tropical	cropland	forest	forest	t	IRS		1	2	1984	1985	dry	Anopheles minimus complex	An. minimus	combine	biting (whole night)	226	314	0.72	Ratanatham, S., Upatham, E.S., Prasittisuk, C., Rojanasunan, W., Theerasilp, N., Tremongkol, A. and Viyanant, V. (1988). Bionomics of Anopheles minimus and its role in malaria transmission in Thailand. The Southeast Asian Journal of Tropical Medicine and Public Health, 19(2):283-9
31	92	Thailand	Ban Moh Mai Khaen	14.66	101.43	polygon large	tropical	cropland	forest	forest	t	IRS		3	6	1984	1985	rainy	Anopheles minimus complex	An. minimus	combine	biting (whole night)	1621	2494	0.65	Ratanatham, S., Upatham, E.S., Prasittisuk, C., Rojanasunan, W., Theerasilp, N., Tremongkol, A. and Viyanant, V. (1988). Bionomics of Anopheles minimus and its role in malaria transmission in Thailand. The Southeast Asian Journal of Tropical Medicine and Public Health, 19(2):283-9
32	96	Thailand	Ban Phluang (Site AB)	12.804	102.13	point	tropical	forest	forest	forest	t	IRS		6	9	1983	1983	rainy	Anopheles dirus complex	An. dirus	outdoor	biting (whole night)			0.44	Rosenberg, R., Andre, R.G. and Somchit, L. (1990). Highly efficient dry season transmission of malaria in Thailand. Transactions of the Royal Society of Tropical Medicine and Hygiene, 84(1):22-8
32	96	Thailand	Ban Phluang (Site AB)	12.804	102.13	point	tropical	forest	forest	forest	t	IRS		10	10	1983	1983	dry	Anopheles dirus complex	An. dirus	outdoor	biting (whole night)			0.44	Rosenberg, R., Andre, R.G. and Somchit, L. (1990). Highly efficient dry season transmission of malaria in Thailand. Transactions of the Royal Society of Tropical Medicine and Hygiene, 84(1):22-8
32	96	Thailand	Ban Phluang (Site AB)	12.804	102.13	point	tropical	forest	forest	forest	t	IRS		11	11	1983	1983	dry	Anopheles dirus complex	An. dirus	outdoor	biting (whole night)			0.51	Rosenberg, R., Andre, R.G. and Somchit, L. (1990). Highly efficient dry season transmission of malaria in Thailand. Transactions of the Royal Society of Tropical Medicine and Hygiene, 84(1):22-8
32	96	Thailand	Ban Phluang (Site AB)	12.804	102.13	point	tropical	forest	forest	forest	t	IRS		11	5	1983	1984	dry	Anopheles dirus complex	An. dirus	outdoor	biting (whole night)			0.7	Rosenberg, R., Andre, R.G. and Somchit, L. (1990). Highly efficient dry season transmission of malaria in Thailand. Transactions of the Royal Society of Tropical Medicine and Hygiene, 84(1):22-8
32	96	Thailand	Ban Phluang (Site AB)	12.804	102.13	point	tropical	forest	forest	forest	t	IRS		6	10	1984	1984	rainy	Anopheles dirus complex	An. dirus	outdoor	biting (whole night)			0.21	Rosenberg, R., Andre, R.G. and Somchit, L. (1990). Highly efficient dry season transmission of malaria in Thailand. Transactions of the Royal Society of Tropical Medicine and Hygiene, 84(1):22-8
32	96	Thailand	Ban Phluang (Site AB)	12.804	102.13	point	tropical	forest	forest	forest	t	IRS		11	11	1983	1983	dry	Anopheles dirus complex	An. dirus	outdoor	biting (whole night)			0.59	Rosenberg, R., Andre, R.G. and Somchit, L. (1990). Highly efficient dry season transmission of malaria in Thailand. Transactions of the Royal Society of Tropical Medicine and Hygiene, 84(1):22-8
32	96	Thailand	Ban Phluang (Site AB)	12.804	102.13	point	tropical	forest	forest	forest	t	IRS		12	5	1984	1985	dry	Anopheles dirus complex	An. dirus	outdoor	biting (whole night)			0.58	Rosenberg, R., Andre, R.G. and Somchit, L. (1990). Highly efficient dry season transmission of malaria in Thailand. Transactions of the Royal Society of Tropical Medicine and Hygiene, 84(1):22-8
33	102	Thailand	Ban Khun Huay	16.718	98.666	point	tropical	herb		herb				8	12	2001	2002	both	Anopheles dirus complex	An. dirus	outdoor	biting (whole night)	2	5	0.4	Sithiprasasna, R., Linthicum, K.J., Liu, G.J., Jones, J.W. and Singhasivanon, P. (2003). Some entomological observations on temporal and spatial distribution of malaria vectors in three villages in northwestern Thailand using a geographic information system. The Southeast Asian Journal of Tropical Medicine and Public Health, 34(3):505-16
33	102	Thailand	Ban Khun Huay	16.718	98.666	point	tropical	herb		herb				8	12	2001	2002	both	Maculatus Group	Maculatus group	outdoor	biting (whole night)	19	44	0.4318	Sithiprasasna, R., Linthicum, K.J., Liu, G.J., Jones, J.W. and Singhasivanon, P. (2003). Some entomological observations on temporal and spatial distribution of malaria vectors in three villages in northwestern Thailand using a geographic information system. The Southeast Asian Journal of Tropical Medicine and Public Health, 34(3):505-16
33	102	Thailand	Ban Khun Huay	16.718	98.666	point	tropical	herb		herb				8	12	2001	2002	both	Anopheles minimus complex	An. minimus	outdoor	biting (whole night)	4644	7734	0.6005	Sithiprasasna, R., Linthicum, K.J., Liu, G.J., Jones, J.W. and Singhasivanon, P. (2003). Some entomological observations on temporal and spatial distribution of malaria vectors in three villages in northwestern Thailand using a geographic information system. The Southeast Asian Journal of Tropical Medicine and Public Health, 34(3):505-16
33	102	Thailand	Ban Pa Dae	16.6794	98.627	point	tropical	forest		forest				8	12	2001	2002	both	Anopheles dirus complex	An. dirus	outdoor	biting (whole night)	18	27	0.6667	Sithiprasasna, R., Linthicum, K.J., Liu, G.J., Jones, J.W. and Singhasivanon, P. (2003). Some entomological observations on temporal and spatial distribution of malaria vectors in three villages in northwestern Thailand using a geographic information system. The Southeast Asian Journal of Tropical Medicine and Public Health, 34(3):505-16
33	102	Thailand	Ban Pa Dae	16.6794	98.627	point	tropical	forest		forest				8	12	2001	2002	both	Maculatus Group	Maculatus group	outdoor	biting (whole night)	3	7	0.4286	Sithiprasasna, R., Linthicum, K.J., Liu, G.J., Jones, J.W. and Singhasivanon, P. (2003). Some entomological observations on temporal and spatial distribution of malaria vectors in three villages in northwestern Thailand using a geographic information system. The Southeast Asian Journal of Tropical Medicine and Public Health, 34(3):505-16
33	102	Thailand	Ban Pa Dae	16.6794	98.627	point	tropical	forest		forest				8	12	2001	2002	both	Anopheles minimus complex	An. minimus	outdoor	biting (whole night)	2561	4308	0.5945	Sithiprasasna, R., Linthicum, K.J., Liu, G.J., Jones, J.W. and Singhasivanon, P. (2003). Some entomological observations on temporal and spatial distribution of malaria vectors in three villages in northwestern Thailand using a geographic information system. The Southeast Asian Journal of Tropical Medicine and Public Health, 34(3):505-16
33	102	Thailand	Ban Tham Seau	16.6768	98.6702	point	tropical	forest		forest				8	12	2001	2002	both	Anopheles dirus complex	An. dirus	outdoor	biting (whole night)	43	69	0.6232	Sithiprasasna, R., Linthicum, K.J., Liu, G.J., Jones, J.W. and Singhasivanon, P. (2003). Some entomological observations on temporal and spatial distribution of malaria vectors in three villages in northwestern Thailand using a geographic information system. The Southeast Asian Journal of Tropical Medicine and Public Health, 34(3):505-16
33	102	Thailand	Ban Tham Seau	16.6768	98.6702	point	tropical	forest		forest				8	12	2001	2002	both	Maculatus Group	Maculatus group	outdoor	biting (whole night)	114	220	0.5182	Sithiprasasna, R., Linthicum, K.J., Liu, G.J., Jones, J.W. and Singhasivanon, P. (2003). Some entomological observations on temporal and spatial distribution of malaria vectors in three villages in northwestern Thailand using a geographic information system. The Southeast Asian Journal of Tropical Medicine and Public Health, 34(3):505-16
33	102	Thailand	Ban Tham Seau	16.6768	98.6702	point	tropical	forest		forest				8	12	2001	2002	both	Anopheles minimus complex	An. minimus	outdoor	biting (whole night)	1302	2037	0.6392	Sithiprasasna, R., Linthicum, K.J., Liu, G.J., Jones, J.W. and Singhasivanon, P. (2003). Some entomological observations on temporal and spatial distribution of malaria vectors in three villages in northwestern Thailand using a geographic information system. The Southeast Asian Journal of Tropical Medicine and Public Health, 34(3):505-16
34	106	Thailand	Mae Han	18.201	97.884	point	tropical	cropland		cropland	f			5	12	1990	1991	both	Anopheles minimus complex	An. minimus	combine	biting (whole night)	57	100	0.57	Somboon, P., Lines, J., Aramrattana, A., Chitprarop, U., Prajakwong, S. and Khamboonruang, C. (1995). Entomological evaluation of community-wide use of lambdacyhalothrin-impregnated bed nets against malaria in a border area of north-west Thailand. Transactions of the Royal Society of Tropical Medicine and Hygiene, 89(3):248-54
34	106	Thailand	Mae Top Nua	18.2739	97.8903	point	tropical	forest		forest	f			5	12	1990	1991	both	Anopheles minimus complex	An. minimus	combine	biting (whole night)	391	548	0.714	Somboon, P., Lines, J., Aramrattana, A., Chitprarop, U., Prajakwong, S. and Khamboonruang, C. (1995). Entomological evaluation of community-wide use of lambdacyhalothrin-impregnated bed nets against malaria in a border area of north-west Thailand. Transactions of the Royal Society of Tropical Medicine and Hygiene, 89(3):248-54
34	106	Thailand	Mae Chon	18.201	97.884	point	tropical	cropland		cropland	f			5	12	1990	1990	both	Anopheles minimus complex	An. minimus	combine	biting (whole night)	210	307	0.684	Somboon, P., Lines, J., Aramrattana, A., Chitprarop, U., Prajakwong, S. and Khamboonruang, C. (1995). Entomological evaluation of community-wide use of lambdacyhalothrin-impregnated bed nets against malaria in a border area of north-west Thailand. Transactions of the Royal Society of Tropical Medicine and Hygiene, 89(3):248-54
34	106	Thailand	Mae Salap	18.1633	97.8956	point	tropical	herb		herb	f			5	12	1990	1990	both	Anopheles minimus complex	An. minimus	combine	biting (whole night)	20	27	0.741	Somboon, P., Lines, J., Aramrattana, A., Chitprarop, U., Prajakwong, S. and Khamboonruang, C. (1995). Entomological evaluation of community-wide use of lambdacyhalothrin-impregnated bed nets against malaria in a border area of north-west Thailand. Transactions of the Royal Society of Tropical Medicine and Hygiene, 89(3):248-54
34	106	Thailand	Huai Ngu	18.2522	97.9772	point	tropical	forest	forest	forest	f			5	12	1990	1990	both	Anopheles minimus complex	An. minimus	combine	biting (whole night)	113	180	0.628	Somboon, P., Lines, J., Aramrattana, A., Chitprarop, U., Prajakwong, S. and Khamboonruang, C. (1995). Entomological evaluation of community-wide use of lambdacyhalothrin-impregnated bed nets against malaria in a border area of north-west Thailand. Transactions of the Royal Society of Tropical Medicine and Hygiene, 89(3):248-54
34	106	Thailand	Mae Chon	18.201	97.884	point	tropical	cropland		cropland	t	ITN		5	12	1991	1991	both	Anopheles minimus complex	An. minimus	combine	biting (whole night)	55	102	0.539	Somboon, P., Lines, J., Aramrattana, A., Chitprarop, U., Prajakwong, S. and Khamboonruang, C. (1995). Entomological evaluation of community-wide use of lambdacyhalothrin-impregnated bed nets against malaria in a border area of north-west Thailand. Transactions of the Royal Society of Tropical Medicine and Hygiene, 89(3):248-54
34	106	Thailand	Mae Salap	18.1633	97.8956	point	tropical	herb		herb	t	ITN		5	12	1991	1991	both	Anopheles minimus complex	An. minimus	combine	biting (whole night)		8	0.875	Somboon, P., Lines, J., Aramrattana, A., Chitprarop, U., Prajakwong, S. and Khamboonruang, C. (1995). Entomological evaluation of community-wide use of lambdacyhalothrin-impregnated bed nets against malaria in a border area of north-west Thailand. Transactions of the Royal Society of Tropical Medicine and Hygiene, 89(3):248-54
34	106	Thailand	Huai Ngu	18.2522	97.9772	point	tropical	forest	forest	forest	t	ITN		5	12	1991	1991	both	Anopheles minimus complex	An. minimus	combine	biting (whole night)	207	294	0.704	Somboon, P., Lines, J., Aramrattana, A., Chitprarop, U., Prajakwong, S. and Khamboonruang, C. (1995). Entomological evaluation of community-wide use of lambdacyhalothrin-impregnated bed nets against malaria in a border area of north-west Thailand. Transactions of the Royal Society of Tropical Medicine and Hygiene, 89(3):248-54
35	115	Thailand	Ban Yang Ko	6.6	100.433	point	tropical	forest	forest	forest	t	IRS		1	2	1984	1985	dry	Anopheles maculatus	Maculatus group	combine	biting (whole night)	86	146	0.59	Upatham, E.S., Prasittisuk, C., Ratanatham, S., Green, C.A., Rojanasunan, W., Setakana, P., Theerasilp, N., Tremongkol, A., Viyanant, V. and Pantuwatana, S. (1988). Bionomics of Anopheles maculatus complex and their role in malaria transmission in Thailand. The Southeast Asian Journal of Tropical Medicine and Public Health, 19(2):259-69
35	115	Thailand	Ban Yang Ko	6.6	100.433	point	tropical	forest	forest	forest	t	IRS		3	6	1984	1985	rainy	Anopheles maculatus	Maculatus group	combine	biting (whole night)	306	467	0.66	Upatham, E.S., Prasittisuk, C., Ratanatham, S., Green, C.A., Rojanasunan, W., Setakana, P., Theerasilp, N., Tremongkol, A., Viyanant, V. and Pantuwatana, S. (1988). Bionomics of Anopheles maculatus complex and their role in malaria transmission in Thailand. The Southeast Asian Journal of Tropical Medicine and Public Health, 19(2):259-69
35	115	Thailand	Ban Moh Mai Khaen	14.66	101.43	polygon large	tropical	cropland	forest	forest	t	IRS		1	2	1984	1985	dry	Anopheles maculatus	Maculatus group	combine	biting (whole night)	12	21	0.57	Upatham, E.S., Prasittisuk, C., Ratanatham, S., Green, C.A., Rojanasunan, W., Setakana, P., Theerasilp, N., Tremongkol, A., Viyanant, V. and Pantuwatana, S. (1988). Bionomics of Anopheles maculatus complex and their role in malaria transmission in Thailand. The Southeast Asian Journal of Tropical Medicine and Public Health, 19(2):259-69
35	115	Thailand	Ban Moh Mai Khaen	14.66	101.43	polygon large	tropical	cropland	forest	forest	t	IRS		3	6	1984	1985	rainy	Anopheles maculatus	Maculatus group	combine	biting (whole night)	255	483	0.53	Upatham, E.S., Prasittisuk, C., Ratanatham, S., Green, C.A., Rojanasunan, W., Setakana, P., Theerasilp, N., Tremongkol, A., Viyanant, V. and Pantuwatana, S. (1988). Bionomics of Anopheles maculatus complex and their role in malaria transmission in Thailand. The Southeast Asian Journal of Tropical Medicine and Public Health, 19(2):259-69
36	223	Lao People's Democratic Republic	Pier Geo	14.9166	107.05	point	tropical	forest		forest				8	8	2002	2002	rainy	Anopheles dirus complex	An. dirus	combine				0.167	Sidavong, B., Vythilingam, I., Phetsouvanh, R., Chan, S.T., Phonemixay, T., Hakim, S.L. and Phompida, S. (2004). Malaria transmission by Anopheles dirus in Attapeu Province, Lao PDR. The Southeast Asian Journal of Tropical Medicine and Public Health, 35(2):309-15
36	223	Lao People's Democratic Republic	Pier Geo	14.9166	107.05	point	tropical	forest		forest				10	10	2002	2002	rainy	Anopheles dirus complex	An. dirus	combine				1	Sidavong, B., Vythilingam, I., Phetsouvanh, R., Chan, S.T., Phonemixay, T., Hakim, S.L. and Phompida, S. (2004). Malaria transmission by Anopheles dirus in Attapeu Province, Lao PDR. The Southeast Asian Journal of Tropical Medicine and Public Health, 35(2):309-15
37	257	Malaysia	Kuala Milot & Sat Baru	4.248	101.706	polygon large	tropical	forest	forest	forest	f			8	4	1990	1991	both	Maculatus Group	Maculatus group	combine	biting (whole night)		1462	0.62	Vythilingam, I., Foo, L.C., Chiang, G.L., Chan, S.T., Eng, K.L., Mahadevan, S., Mak, J.W. and Singh, K.I. (1995). The impact of permethrin impregnated bednets on the malaria vector Anopheles maculatus (Diptera: Culicidae) in aboriginal villages of Pos Betau Pahang, Malaysia. The Southeast Asian Journal of Tropical Medicine and Public Health, 26(2):354-8
37	257	Malaysia	Meter & Kernip	4.248	101.706	polygon large	tropical	forest	forest	forest	f			8	4	1990	1991	both	Maculatus Group	Maculatus group	combine	biting (whole night)		1232	0.559	Vythilingam, I., Foo, L.C., Chiang, G.L., Chan, S.T., Eng, K.L., Mahadevan, S., Mak, J.W. and Singh, K.I. (1995). The impact of permethrin impregnated bednets on the malaria vector Anopheles maculatus (Diptera: Culicidae) in aboriginal villages of Pos Betau Pahang, Malaysia. The Southeast Asian Journal of Tropical Medicine and Public Health, 26(2):354-8
37	257	Malaysia	Meter & Kernip	4.248	101.706	polygon large	tropical	forest	forest	forest	f			5	7	1991	1992	both	Maculatus Group	Maculatus group	combine	biting (whole night)		784	0.524	Vythilingam, I., Foo, L.C., Chiang, G.L., Chan, S.T., Eng, K.L., Mahadevan, S., Mak, J.W. and Singh, K.I. (1995). The impact of permethrin impregnated bednets on the malaria vector Anopheles maculatus (Diptera: Culicidae) in aboriginal villages of Pos Betau Pahang, Malaysia. The Southeast Asian Journal of Tropical Medicine and Public Health, 26(2):354-8
37	257	Malaysia	Kuala Milot & Sat Baru	4.248	101.706	polygon large	tropical	forest	forest	forest	t	ITN		5	7	1991	1992	both	Maculatus Group	Maculatus group	combine	biting (whole night)		569	0.441	Vythilingam, I., Foo, L.C., Chiang, G.L., Chan, S.T., Eng, K.L., Mahadevan, S., Mak, J.W. and Singh, K.I. (1995). The impact of permethrin impregnated bednets on the malaria vector Anopheles maculatus (Diptera: Culicidae) in aboriginal villages of Pos Betau Pahang, Malaysia. The Southeast Asian Journal of Tropical Medicine and Public Health, 26(2):354-8
38	327	Lao People's Democratic Republic	Napoung	17.3	105.783	point	tropical	forest		forest	f			8	8	1999	1999	rainy	Anopheles dirus complex	An. dirus	outdoor	biting (half night)	27	56	0.481	Toma, T., Miyagi, I., Okazawa, T., Kobayashi, J., Saita, S., Tuzuki, A., Keomanila, H., Nambanya, S., Phompida, S., Uza, M. and Takakura, M. (2002). Entomological surveys of malaria in Khammouane Province, Lao PDR, in 1999 and 2000. The Southeast Asian Journal of Tropical Medicine and Public Health, 33(3):532-46
38	327	Lao People's Democratic Republic	Koutboun	17.263	105.78	point	tropical	forest		forest	f			8	8	1999	1999	rainy	Anopheles dirus complex	An. dirus	outdoor	biting (half night)	9	27	0.333	Toma, T., Miyagi, I., Okazawa, T., Kobayashi, J., Saita, S., Tuzuki, A., Keomanila, H., Nambanya, S., Phompida, S., Uza, M. and Takakura, M. (2002). Entomological surveys of malaria in Khammouane Province, Lao PDR, in 1999 and 2000. The Southeast Asian Journal of Tropical Medicine and Public Health, 33(3):532-46
38	327	Lao People's Democratic Republic	Koutboun	17.263	105.78	point	tropical	forest		forest	f			8	8	1999	1999	rainy	Anopheles minimus complex	An. minimus	outdoor	biting (half night)	20	50	0.4	Toma, T., Miyagi, I., Okazawa, T., Kobayashi, J., Saita, S., Tuzuki, A., Keomanila, H., Nambanya, S., Phompida, S., Uza, M. and Takakura, M. (2002). Entomological surveys of malaria in Khammouane Province, Lao PDR, in 1999 and 2000. The Southeast Asian Journal of Tropical Medicine and Public Health, 33(3):532-46
38	327	Lao People's Democratic Republic	Napoung	17.3	105.783	point	tropical	forest		forest	f			12	12	1999	1999	dry	Anopheles minimus complex	An. minimus	outdoor	biting (half night)	203	404	0.502	Toma, T., Miyagi, I., Okazawa, T., Kobayashi, J., Saita, S., Tuzuki, A., Keomanila, H., Nambanya, S., Phompida, S., Uza, M. and Takakura, M. (2002). Entomological surveys of malaria in Khammouane Province, Lao PDR, in 1999 and 2000. The Southeast Asian Journal of Tropical Medicine and Public Health, 33(3):532-46
38	327	Lao People's Democratic Republic	Koutboun	17.263	105.78	point	tropical	forest		forest	f			8	8	2000	2000	rainy	Anopheles dirus complex	An. dirus	outdoor	biting (half night)	31	47	0.666	Toma, T., Miyagi, I., Okazawa, T., Kobayashi, J., Saita, S., Tuzuki, A., Keomanila, H., Nambanya, S., Phompida, S., Uza, M. and Takakura, M. (2002). Entomological surveys of malaria in Khammouane Province, Lao PDR, in 1999 and 2000. The Southeast Asian Journal of Tropical Medicine and Public Health, 33(3):532-46
38	327	Lao People's Democratic Republic	Koutboun	17.263	105.78	point	tropical	forest		forest	f			8	8	2000	2000	rainy	Anopheles minimus complex	An. minimus	outdoor	biting (whole night)	48	100	0.479	Toma, T., Miyagi, I., Okazawa, T., Kobayashi, J., Saita, S., Tuzuki, A., Keomanila, H., Nambanya, S., Phompida, S., Uza, M. and Takakura, M. (2002). Entomological surveys of malaria in Khammouane Province, Lao PDR, in 1999 and 2000. The Southeast Asian Journal of Tropical Medicine and Public Health, 33(3):532-46
38	327	Lao People's Democratic Republic	Thapachone	17.234	105.822	point	tropical	herb		herb	f			8	8	1999	1999	rainy	Anopheles dirus complex	An. dirus	outdoor	biting (half night)	12	24	0.5	Toma, T., Miyagi, I., Okazawa, T., Kobayashi, J., Saita, S., Tuzuki, A., Keomanila, H., Nambanya, S., Phompida, S., Uza, M. and Takakura, M. (2002). Entomological surveys of malaria in Khammouane Province, Lao PDR, in 1999 and 2000. The Southeast Asian Journal of Tropical Medicine and Public Health, 33(3):532-46
38	327	Lao People's Democratic Republic	Thapachone	17.234	105.822	point	tropical	herb		herb	f			12	12	1999	1999	dry	Anopheles minimus complex	An. minimus	outdoor	biting (half night)	29	38	0.759	Toma, T., Miyagi, I., Okazawa, T., Kobayashi, J., Saita, S., Tuzuki, A., Keomanila, H., Nambanya, S., Phompida, S., Uza, M. and Takakura, M. (2002). Entomological surveys of malaria in Khammouane Province, Lao PDR, in 1999 and 2000. The Southeast Asian Journal of Tropical Medicine and Public Health, 33(3):532-46
38	327	Lao People's Democratic Republic	Thapachone	17.234	105.822	point	tropical	herb		herb	f			8	8	2000	2000	rainy	Anopheles dirus complex	An. dirus	outdoor	biting (whole night)	464	961	0.483	Toma, T., Miyagi, I., Okazawa, T., Kobayashi, J., Saita, S., Tuzuki, A., Keomanila, H., Nambanya, S., Phompida, S., Uza, M. and Takakura, M. (2002). Entomological surveys of malaria in Khammouane Province, Lao PDR, in 1999 and 2000. The Southeast Asian Journal of Tropical Medicine and Public Health, 33(3):532-46
38	327	Lao People's Democratic Republic	Thapachone	17.234	105.822	point	tropical	herb		herb	f			8	8	2000	2000	rainy	Anopheles minimus complex	An. minimus	outdoor	biting (whole night)	13	19	0.692	Toma, T., Miyagi, I., Okazawa, T., Kobayashi, J., Saita, S., Tuzuki, A., Keomanila, H., Nambanya, S., Phompida, S., Uza, M. and Takakura, M. (2002). Entomological surveys of malaria in Khammouane Province, Lao PDR, in 1999 and 2000. The Southeast Asian Journal of Tropical Medicine and Public Health, 33(3):532-46
39	328	Viet Nam	Lang Nhot	12.234	108.983	point	tropical	herb		herb	f			11	11	1999	2000	dry	Anopheles dirus (formerly Sp. A)	An. dirus	combine	biting (whole night)		89	0.54	Trung, H.D., Van Bortel, W., Sochantha, T., Keokenchanh, K., Quang, N.T., Cong, L.D. and Coosemans, M. (2004). Malaria transmission and major malaria vectors in different geographical areas of Southeast Asia. Tropical Medicine & International Health, 9(2):230-7
39	328	Viet Nam	Lang Nhot	12.234	108.983	point	tropical	herb		herb	f			8	8	2000	2000	rainy	Anopheles dirus (formerly Sp. A)	An. dirus	combine	biting (whole night)		63	0.71	Trung, H.D., Van Bortel, W., Sochantha, T., Keokenchanh, K., Quang, N.T., Cong, L.D. and Coosemans, M. (2004). Malaria transmission and major malaria vectors in different geographical areas of Southeast Asia. Tropical Medicine & International Health, 9(2):230-7
39	328	Viet Nam	Khoi	20.633	105.167	point	temperate	forest/cropland		forest/cropland	f			11	11	1999	2000	dry	Anopheles harrisoni (formerly minimus Sp. C)	An. minimus	combine	biting (whole night)		61	0.69	Trung, H.D., Van Bortel, W., Sochantha, T., Keokenchanh, K., Quang, N.T., Cong, L.D. and Coosemans, M. (2004). Malaria transmission and major malaria vectors in different geographical areas of Southeast Asia. Tropical Medicine & International Health, 9(2):230-7
39	328	Viet Nam	Khoi	20.633	105.167	point	temperate	forest/cropland		forest/cropland	f			8	8	2000	2000	rainy	Anopheles harrisoni (formerly minimus Sp. C)	An. minimus	combine	biting (whole night)	3	9	0.33	Trung, H.D., Van Bortel, W., Sochantha, T., Keokenchanh, K., Quang, N.T., Cong, L.D. and Coosemans, M. (2004). Malaria transmission and major malaria vectors in different geographical areas of Southeast Asia. Tropical Medicine & International Health, 9(2):230-7
39	328	Viet Nam	Khoi	20.633	105.167	point	temperate	forest/cropland		forest/cropland	f			11	11	1999	2000	dry	Anopheles minimus (formerly Sp. A)	An. minimus	combine	biting (whole night)		314	0.85	Trung, H.D., Van Bortel, W., Sochantha, T., Keokenchanh, K., Quang, N.T., Cong, L.D. and Coosemans, M. (2004). Malaria transmission and major malaria vectors in different geographical areas of Southeast Asia. Tropical Medicine & International Health, 9(2):230-7
39	328	Viet Nam	Khoi	20.633	105.167	point	temperate	forest/cropland		forest/cropland	f			8	8	2000	2000	rainy	Anopheles minimus (formerly Sp. A)	An. minimus	combine	biting (whole night)		92	0.66	Trung, H.D., Van Bortel, W., Sochantha, T., Keokenchanh, K., Quang, N.T., Cong, L.D. and Coosemans, M. (2004). Malaria transmission and major malaria vectors in different geographical areas of Southeast Asia. Tropical Medicine & International Health, 9(2):230-7
39	328	Viet Nam	Village 3	10.833	107.667	point	tropical	cropland		cropland	f			11	11	1999	2000	dry	Anopheles dirus (formerly Sp. A)	An. dirus	combine	biting (whole night)		54	0.7	Trung, H.D., Van Bortel, W., Sochantha, T., Keokenchanh, K., Quang, N.T., Cong, L.D. and Coosemans, M. (2004). Malaria transmission and major malaria vectors in different geographical areas of Southeast Asia. Tropical Medicine & International Health, 9(2):230-7
39	328	Viet Nam	Village 3	10.833	107.667	point	tropical	cropland		cropland	f			8	8	2000	2000	rainy	Anopheles dirus (formerly Sp. A)	An. dirus	combine	biting (whole night)		32	0.63	Trung, H.D., Van Bortel, W., Sochantha, T., Keokenchanh, K., Quang, N.T., Cong, L.D. and Coosemans, M. (2004). Malaria transmission and major malaria vectors in different geographical areas of Southeast Asia. Tropical Medicine & International Health, 9(2):230-7
39	328	Viet Nam	Van Duc A	9.183	105.317	point	tropical	herb		herb	f			11	11	1999	2000	dry	Anopheles sundaicus complex	An. sundaicus	combine	biting (whole night)		2065	0.46	Trung, H.D., Van Bortel, W., Sochantha, T., Keokenchanh, K., Quang, N.T., Cong, L.D. and Coosemans, M. (2004). Malaria transmission and major malaria vectors in different geographical areas of Southeast Asia. Tropical Medicine & International Health, 9(2):230-7
39	328	Viet Nam	Van Duc A	9.183	105.317	point	tropical	herb		herb	f			8	8	2000	2000	rainy	Anopheles sundaicus complex	An. sundaicus	combine	biting (whole night)		965	0.51	Trung, H.D., Van Bortel, W., Sochantha, T., Keokenchanh, K., Quang, N.T., Cong, L.D. and Coosemans, M. (2004). Malaria transmission and major malaria vectors in different geographical areas of Southeast Asia. Tropical Medicine & International Health, 9(2):230-7
40	332	Lao People's Democratic Republic	Pai Mai, Takaio, Toumgno	15.333	106.7	polygon small	tropical	herb	forest/cropland	forest/cropland	f			8	8	2000	2000	rainy	Anopheles dirus (formerly Sp. A)	An. dirus	combine	biting (whole night)			0.624	Vythilingam, I., Phetsouvanh, R., Keokenchanh, K., Yengmala, V., Vanisaveth, V., Phompida, S. and Hakim, S.L. (2003). The prevalence of Anopheles (Diptera: Culicidae) mosquitoes in Sekong Province, Lao PDR in relation to malaria transmission. Tropical Medicine & International Health, 8(6):525-35
40	332	Lao People's Democratic Republic	Pai Mai, Takaio, Toumgno	15.333	106.7	polygon small	tropical	herb	forest/cropland	forest/cropland	f			8	8	2000	2000	rainy	Maculatus Group	Maculatus group	combine	biting (whole night)			0.571	Vythilingam, I., Phetsouvanh, R., Keokenchanh, K., Yengmala, V., Vanisaveth, V., Phompida, S. and Hakim, S.L. (2003). The prevalence of Anopheles (Diptera: Culicidae) mosquitoes in Sekong Province, Lao PDR in relation to malaria transmission. Tropical Medicine & International Health, 8(6):525-35
40	332	Lao People's Democratic Republic	Pai Mai, Takaio, Toumgno	15.333	106.7	polygon small	tropical	herb	forest/cropland	forest/cropland	f			8	8	2000	2000	rainy	Anopheles minimus (formerly Sp. A)	An. minimus	combine	biting (whole night)			0.6	Vythilingam, I., Phetsouvanh, R., Keokenchanh, K., Yengmala, V., Vanisaveth, V., Phompida, S. and Hakim, S.L. (2003). The prevalence of Anopheles (Diptera: Culicidae) mosquitoes in Sekong Province, Lao PDR in relation to malaria transmission. Tropical Medicine & International Health, 8(6):525-35
40	332	Lao People's Democratic Republic	Pai Mai, Takaio, Toumgno	15.333	106.7	polygon small	tropical	herb	forest/cropland	forest/cropland	f			4	4	2001	2001	dry	Anopheles dirus (formerly Sp. A)	An. dirus	combine	biting (whole night)			0.76	Vythilingam, I., Phetsouvanh, R., Keokenchanh, K., Yengmala, V., Vanisaveth, V., Phompida, S. and Hakim, S.L. (2003). The prevalence of Anopheles (Diptera: Culicidae) mosquitoes in Sekong Province, Lao PDR in relation to malaria transmission. Tropical Medicine & International Health, 8(6):525-35
40	332	Lao People's Democratic Republic	Pai Mai, Takaio, Toumgno	15.333	106.7	polygon small	tropical	herb	forest/cropland	forest/cropland	f			4	4	2001	2001	dry	Maculatus Group	Maculatus group	combine	biting (whole night)			0.643	Vythilingam, I., Phetsouvanh, R., Keokenchanh, K., Yengmala, V., Vanisaveth, V., Phompida, S. and Hakim, S.L. (2003). The prevalence of Anopheles (Diptera: Culicidae) mosquitoes in Sekong Province, Lao PDR in relation to malaria transmission. Tropical Medicine & International Health, 8(6):525-35
40	332	Lao People's Democratic Republic	Pai Mai, Takaio, Toumgno	15.333	106.7	polygon small	tropical	herb	forest/cropland	forest/cropland	f			4	4	2001	2001	dry	Anopheles minimus (formerly Sp. A)	An. minimus	combine	biting (whole night)			0.462	Vythilingam, I., Phetsouvanh, R., Keokenchanh, K., Yengmala, V., Vanisaveth, V., Phompida, S. and Hakim, S.L. (2003). The prevalence of Anopheles (Diptera: Culicidae) mosquitoes in Sekong Province, Lao PDR in relation to malaria transmission. Tropical Medicine & International Health, 8(6):525-35
41	342	Lao People's Democratic Republic	Beng Phokham	14.8166	106.817	point	tropical	forest		forest	f			5	9	2002	2004	rainy	Anopheles dirus (formerly Sp. A)	An. dirus	combine	biting (whole night)		535	0.6075	Vythilingam, I., Sidavong, B., Chan, S.T., Phonemixay, T., Vanisaveth, V., Sisoulad, P., Phetsouvanh, R., Hakim, S.L. and Phompida, S. (2005). Epidemiology of malaria in Attapeu Province, Lao PDR in relation to entomological parameters. Transactions of the Royal Society of Tropical Medicine and Hygiene, 99(11):833-9
41	342	Lao People's Democratic Republic	Beng Phokham	14.8166	106.817	point	tropical	forest		forest	f			10	11	2002	2003	dry	Anopheles dirus (formerly Sp. A)	An. dirus	combine	biting (whole night)		97	0.732	Vythilingam, I., Sidavong, B., Chan, S.T., Phonemixay, T., Vanisaveth, V., Sisoulad, P., Phetsouvanh, R., Hakim, S.L. and Phompida, S. (2005). Epidemiology of malaria in Attapeu Province, Lao PDR in relation to entomological parameters. Transactions of the Royal Society of Tropical Medicine and Hygiene, 99(11):833-9
41	342	Lao People's Democratic Republic	Phou Hom	14.533	106.95	point	tropical	forest		forest	f			5	9	2002	2004	rainy	Anopheles dirus (formerly Sp. A)	An. dirus	combine	biting (whole night)		460	0.6022	Vythilingam, I., Sidavong, B., Chan, S.T., Phonemixay, T., Vanisaveth, V., Sisoulad, P., Phetsouvanh, R., Hakim, S.L. and Phompida, S. (2005). Epidemiology of malaria in Attapeu Province, Lao PDR in relation to entomological parameters. Transactions of the Royal Society of Tropical Medicine and Hygiene, 99(11):833-9
41	342	Lao People's Democratic Republic	Phou Hom	14.533	106.95	point	tropical	forest		forest	f			10	11	2002	2003	dry	Anopheles dirus (formerly Sp. A)	An. dirus	combine	biting (whole night)		260	0.7308	Vythilingam, I., Sidavong, B., Chan, S.T., Phonemixay, T., Vanisaveth, V., Sisoulad, P., Phetsouvanh, R., Hakim, S.L. and Phompida, S. (2005). Epidemiology of malaria in Attapeu Province, Lao PDR in relation to entomological parameters. Transactions of the Royal Society of Tropical Medicine and Hygiene, 99(11):833-9
42	703	India	Balami, Gamani, Mudgaon, Mamamore, Chabi	24.633	87.367	polygon large	temperate	cropland	forest/cropland	forest/cropland				10	10	1998	1998	dry	Anopheles minimus complex	An. minimus	combine	combine	48	63	0.762	Das, N.G., Bhuyan, M. and Das, S.C. (2000). Entomological and epidemiological studies on malaria in Rajmahal range, Bihar. Indian Journal of Malariology, 37(3-4):88-96
42	703	India	Balami, Gamani, Mudgaon, Mamamore, Chabi	24.633	87.367	polygon large	temperate	cropland	forest/cropland	forest/cropland				10	10	1998	1998	dry	Maculatus Group	Maculatus group	combine	combine	270	345	0.783	Das, N.G., Bhuyan, M. and Das, S.C. (2000). Entomological and epidemiological studies on malaria in Rajmahal range, Bihar. Indian Journal of Malariology, 37(3-4):88-96
43	704	India	Tarajuli tea estate, Kalabil, Lutera and Tengabil	26.9311	92.6631	point	temperate	cropland	cropland	cropland	t	IRS		5	6	1992	1992	rainy	Anopheles minimus complex	An. minimus	indoor	combine		90	0.5222	Dev, V. (1996). Malaria survey in Tarajulie tea estate and adjoining hamlets in Sonitpur District, Assam. Indian Journal of Malariology, 33(1):21-9
44	730	India	Medeluajan	26.753	94.174	point	temperate	cropland	cropland	cropland	f			5	6	1999	1999	rainy	Anopheles dirus complex	An. dirus	indoor	combine		24	0.458	Prakash, A., Mohapatra, P.K., Bhattacharyya, D.R., Sharma, C.K., Goswami, B.K., Hazarika, N.C. and Mahanta, J. (2000). Epidemiology of malaria outbreak (April/May, 1999) in Titabor Primary Health Centre, district Jorhat (Assam). Indian Journal of Medical Research, 111:121-6
44	730	India	Medeluajan	26.753	94.174	point	temperate	cropland	cropland	cropland	f			5	6	1999	1999	rainy	Anopheles minimus complex	An. minimus	indoor	combine		102	0.559	Prakash, A., Mohapatra, P.K., Bhattacharyya, D.R., Sharma, C.K., Goswami, B.K., Hazarika, N.C. and Mahanta, J. (2000). Epidemiology of malaria outbreak (April/May, 1999) in Titabor Primary Health Centre, district Jorhat (Assam). Indian Journal of Medical Research, 111:121-6
45	1922	India	Ramnathpur, Nagapatha, Belsiri, Mesenjuli	26.8134	92.5399	polygon small	temperate	cropland	cropland	cropland	f			5	6	1995	1995	rainy	Anopheles minimus complex	An. minimus	combine	combine		136	0.622	Bhuyan, M., Das, N.G., Chakraborty, B.C., Talukdar, P.K., Sarkar, P.K., Das, S.C. and Santhanam, K. (1997). Role of Anopheles culicifacies during an outbreak of malaria in Gorubandha P.H.C., Assam. Journal of Communicable Diseases, 29(3):243-6
46	1923	Cambodia	Kamlek	12.054	106.426	point	tropical	forest	forest	forest	f			4	9	1998	1998	both	Anopheles dirus complex	An. dirus	indoor	biting (whole night)	3	4	0.75	Socheath, S., Seng, C., RathTS, Deesin, V., Deesin, T. and Apiwathanasorn, C. (2000). Study on bionomics of principal malaria vectors in Kratie province, Cambodia. The Southeast Asian Journal of Tropical Medicine and Public Health, 31 Suppl 1:106-10
46	1923	Cambodia	Kamlek	12.054	106.426	point	tropical	forest	forest	forest	f		WHO (2014). World malaria report 2014. Geneva: World Health Organization, 2014. https://www.who.int/publications/i/item/9789241564830	4	9	1998	1998	both	Maculatus Group	Maculatus group	indoor	biting (whole night)	7	7	1	Socheath, S., Seng, C., RathTS, Deesin, V., Deesin, T. and Apiwathanasorn, C. (2000). Study on bionomics of principal malaria vectors in Kratie province, Cambodia. The Southeast Asian Journal of Tropical Medicine and Public Health, 31 Suppl 1:106-10
46	1923	Cambodia	Kamlek	12.054	106.426	point	tropical	forest	forest	forest	f			4	9	1998	1998	both	Anopheles minimus complex	An. minimus	indoor	biting (whole night)	5	5	1	Socheath, S., Seng, C., RathTS, Deesin, V., Deesin, T. and Apiwathanasorn, C. (2000). Study on bionomics of principal malaria vectors in Kratie province, Cambodia. The Southeast Asian Journal of Tropical Medicine and Public Health, 31 Suppl 1:106-10
46	1923	Cambodia	Kamlek	12.054	106.426	point	tropical	forest	forest	forest	f			4	9	1998	1998	both	Anopheles dirus complex	An. dirus	outdoor	biting (whole night)	1	2	0.5	Socheath, S., Seng, C., RathTS, Deesin, V., Deesin, T. and Apiwathanasorn, C. (2000). Study on bionomics of principal malaria vectors in Kratie province, Cambodia. The Southeast Asian Journal of Tropical Medicine and Public Health, 31 Suppl 1:106-10
46	1923	Cambodia	Kamlek	12.054	106.426	point	tropical	forest	forest	forest	f		WHO (2014). World malaria report 2014. Geneva: World Health Organization, 2014. https://www.who.int/publications/i/item/9789241564830	4	9	1998	1998	both	Maculatus Group	Maculatus group	outdoor	biting (whole night)	22	29	0.7586	Socheath, S., Seng, C., RathTS, Deesin, V., Deesin, T. and Apiwathanasorn, C. (2000). Study on bionomics of principal malaria vectors in Kratie province, Cambodia. The Southeast Asian Journal of Tropical Medicine and Public Health, 31 Suppl 1:106-10
46	1923	Cambodia	Kamlek	12.054	106.426	point	tropical	forest	forest	forest	f			4	9	1998	1998	both	Anopheles minimus complex	An. minimus	outdoor	biting (whole night)	4	4	1	Socheath, S., Seng, C., RathTS, Deesin, V., Deesin, T. and Apiwathanasorn, C. (2000). Study on bionomics of principal malaria vectors in Kratie province, Cambodia. The Southeast Asian Journal of Tropical Medicine and Public Health, 31 Suppl 1:106-10
47	1932	Thailand	Mae Tha Waw[Karen village]	18.132	99.515	point	tropical	cropland	forest/cropland	forest/cropland				3	5	1986	1986	dry	Anopheles minimus complex	An. minimus	outdoor	biting (whole night)		297	0.64	Harbach, R.E., Gingrich, J.B. and Pang, L.W. (1987). Some entomological observations on malaria transmission in a remote village in northwestern Thailand. Journal of the American Mosquito Control Association, 3(2):296-301
47	1932	Thailand	Mae Tha Waw[Karen village]	18.132	99.515	point	tropical	cropland	forest/cropland	forest/cropland				7	7	1986	1986	rainy	Anopheles minimus complex	An. minimus	outdoor	biting (whole night)		44	0.727	Harbach, R.E., Gingrich, J.B. and Pang, L.W. (1987). Some entomological observations on malaria transmission in a remote village in northwestern Thailand. Journal of the American Mosquito Control Association, 3(2):296-301
47	1932	Thailand	Mae Tha Waw[Karen village]	18.132	99.515	point	tropical	cropland	forest/cropland	forest/cropland				3	5	1986	1986	dry	Maculatus Group	Maculatus group	outdoor	biting (whole night)		147	0.605442	Harbach, R.E., Gingrich, J.B. and Pang, L.W. (1987). Some entomological observations on malaria transmission in a remote village in northwestern Thailand. Journal of the American Mosquito Control Association, 3(2):296-301
47	1932	Thailand	Mae Tha Waw[Karen village]	18.132	99.515	point	tropical	cropland	forest/cropland	forest/cropland				7	7	1986	1986	rainy	Maculatus Group	Maculatus group	outdoor	biting (whole night)		73	0.452	Harbach, R.E., Gingrich, J.B. and Pang, L.W. (1987). Some entomological observations on malaria transmission in a remote village in northwestern Thailand. Journal of the American Mosquito Control Association, 3(2):296-301
47	1932	Thailand	Mae Tha Waw[Karen village]	18.132	99.515	point	tropical	cropland	forest/cropland	forest/cropland				3	5	1986	1986	dry	Anopheles dirus complex	An. dirus	outdoor	biting (whole night)		3	1	Harbach, R.E., Gingrich, J.B. and Pang, L.W. (1987). Some entomological observations on malaria transmission in a remote village in northwestern Thailand. Journal of the American Mosquito Control Association, 3(2):296-301
48	1950	Korea, Republic of	Jangpa-ri	37.9333	126.833	point	cold	forest		forest	f		Chai, J. Y. (2020). History and current status of malaria in Korea. Infection & Chemotherapy, 52(3), 441 / WHO (2011). World malaria report 2011. Geneva: World Health Organization, 2011. https://www.who.int/publications/i/item/9789241564403	6	10	1999	1999	rainy	Anopheles sinensis	An. sinensis	combine	light trap	268	429	0.62	Shin, E.H., Lee, W.J., Lee, H.I., Lee, D.K. and Klein, T.A. (2005). Seasonal population density and daily survival of anopheline mosquitoes (Diptera: Culicidae) in a malaria endemic area, Republic of Korea. Journal of Vector Ecology, 30(1):33-40
49	1961	India	North Medabari, Kodal Bosti, Umachanpur & Kalabari	26.54	88.72	polygon small	temperate	urban	forest/cropland	forest/cropland				9	9	1989	1989	rainy	Anopheles dirus complex	An. dirus	combine	combine			0.487	Nandi, J., Rao, J.S., Dasgupta, R.K. and Sharma, R.S. (1996). Ecological observations on the anopheline mosquitoes of Jalpaiguri Duars, West Bengal. Journal of Communicable Diseases, 28(4):279-86
49	1961	India	North Medabari, Kodal Bosti, Umachanpur & Kalabari	26.54	88.72	polygon small	temperate	urban	forest/cropland	forest/cropland				10	10	1989	1989	rainy	Anopheles dirus complex	An. dirus	combine	combine			0.25	Nandi, J., Rao, J.S., Dasgupta, R.K. and Sharma, R.S. (1996). Ecological observations on the anopheline mosquitoes of Jalpaiguri Duars, West Bengal. Journal of Communicable Diseases, 28(4):279-86
49	1961	India	North Medabari, Kodal Bosti, Umachanpur & Kalabari	26.54	88.72	polygon small	temperate	urban	forest/cropland	forest/cropland				8	8	1989	1989	rainy	Anopheles minimus complex	An. minimus	combine	combine			0.528	Nandi, J., Rao, J.S., Dasgupta, R.K. and Sharma, R.S. (1996). Ecological observations on the anopheline mosquitoes of Jalpaiguri Duars, West Bengal. Journal of Communicable Diseases, 28(4):279-86
49	1961	India	North Medabari, Kodal Bosti, Umachanpur & Kalabari	26.54	88.72	polygon small	temperate	urban	forest/cropland	forest/cropland				3	3	1990	1990	rainy	Anopheles minimus complex	An. minimus	combine	combine			0.767	Nandi, J., Rao, J.S., Dasgupta, R.K. and Sharma, R.S. (1996). Ecological observations on the anopheline mosquitoes of Jalpaiguri Duars, West Bengal. Journal of Communicable Diseases, 28(4):279-86
50	1968	India	Malitola & Balighat villages	18.8148	82.8394	wide area	tropical	forest	forest/cropland	forest/cropland	f			11	10	1994	1995	both	Maculatus Group	Maculatus group	combine	light trap		35	0.371	Sadanandane, C., Jambulingam, P. and Subramanian, S. (2004). Role of modified CDC miniature light-traps as an alternative method for sampling adult anophelines (Diptera: Culicidae) in the National Mosquito Surveillance Programme in India. Bulletin of Entomological Research, 94(1):55-63
50	1968	India	Malitola & Balighat villages	18.8148	82.8394	wide area	tropical	forest	forest/cropland	forest/cropland	f			11	10	1994	1995	both	Maculatus Group	Maculatus group	indoor	biting (whole night)		28	0.357	Sadanandane, C., Jambulingam, P. and Subramanian, S. (2004). Role of modified CDC miniature light-traps as an alternative method for sampling adult anophelines (Diptera: Culicidae) in the National Mosquito Surveillance Programme in India. Bulletin of Entomological Research, 94(1):55-63
50	1968	India	Malitola & Balighat villages	18.8148	82.8394	wide area	tropical	forest	forest/cropland	forest/cropland	f			11	10	1994	1995	both	Maculatus Group	Maculatus group	outdoor	biting (whole night)		16	0.563	Sadanandane, C., Jambulingam, P. and Subramanian, S. (2004). Role of modified CDC miniature light-traps as an alternative method for sampling adult anophelines (Diptera: Culicidae) in the National Mosquito Surveillance Programme in India. Bulletin of Entomological Research, 94(1):55-63
51	1978	India	Soraipung	27.5833	95.6833	point	temperate	forest/cropland	forest/cropland	forest/cropland	f			8	7	1995	1996	rainy	Anopheles dirus complex	An. dirus	indoor	light trap		443	0.643	Prakash, A., Bhattacharyya, D.R., Mohapatra, P.K. and Mahanta, J. (1997). Seasonal prevalence of Anopheles dirus and malaria transmission in a forest fringed village of Assam, India. Indian Journal of Malariology, 34(3):117-25
51	1978	India	Soraipung	27.5833	95.6833	point	temperate	forest/cropland	forest/cropland	forest/cropland	f			10	11	1995	1995	dry	Anopheles dirus complex	An. dirus	indoor	light trap		49	0.796	Prakash, A., Bhattacharyya, D.R., Mohapatra, P.K. and Mahanta, J. (1997). Seasonal prevalence of Anopheles dirus and malaria transmission in a forest fringed village of Assam, India. Indian Journal of Malariology, 34(3):117-25
52	1981	Korea, Republic of	Shincheon-ri	36.85	128.56	point	cold	cropland	cropland	cropland	f		Chai, J. Y. (2020). History and current status of malaria in Korea. Infection & Chemotherapy, 52(3), 441 / WHO (2011). World malaria report 2011. Geneva: World Health Organization, 2011. https://www.who.int/publications/i/item/9789241564403	7	9	1985	1985	rainy	Anopheles sinensis	An. sinensis	indoor	biting (half night)	28	92	0.304	Lee, H.I., Choi, D.W., Baik, D.H. and Joo, C.Y. (1986). Epidemiological studies on malayan filariasis in an inland area in Kyungpook, Korea 3. Ecological survey of vector mosquitoes of Brugia malayi. The Korean Journal of Parasitology, 24(1):15-24
52	1981	Korea, Republic of	Shincheon-ri	36.85	128.56	point	cold	cropland	cropland	cropland	f		Chai, J. Y. (2020). History and current status of malaria in Korea. Infection & Chemotherapy, 52(3), 441 / WHO (2011). World malaria report 2011. Geneva: World Health Organization, 2011. https://www.who.int/publications/i/item/9789241564403	7	9	1985	1985	rainy	Anopheles sinensis	An. sinensis	animal shelter	biting (half night)	38	145	0.262	Lee, H.I., Choi, D.W., Baik, D.H. and Joo, C.Y. (1986). Epidemiological studies on malayan filariasis in an inland area in Kyungpook, Korea 3. Ecological survey of vector mosquitoes of Brugia malayi. The Korean Journal of Parasitology, 24(1):15-24
53	2025	India	Namsang, Deomali, Jairampur, Nampong, Namchik and Tengmao	27.3	95.95	polygon large	temperate	forest	forest	forest	t	IRS		5	10	1986	1988	both	Anopheles dirus complex	An. dirus	combine	combine		716	0.4846	Dutta, P., Bhattacharyya, D.R., Sharma, C.K. and Dutta, L.P. (1992). Anopheline fauna of parts of Tirap district, Arunachal Pradesh with reference to malaria transmission. Indian Journal of Medical Research, 95:245-9
53	2025	India	Namsang, Deomali, Jairampur, Nampong, Namchik and Tengmao	27.3	95.95	polygon large	temperate	forest	forest	forest	t	IRS		5	10	1986	1988	both	Maculatus Group	Maculatus group	combine	combine		2068	0.5715	Dutta, P., Bhattacharyya, D.R., Sharma, C.K. and Dutta, L.P. (1992). Anopheline fauna of parts of Tirap district, Arunachal Pradesh with reference to malaria transmission. Indian Journal of Medical Research, 95:245-9
53	2025	India	Namsang, Deomali, Jairampur, Nampong, Namchik and Tengmao	27.3	95.95	polygon large	temperate	forest	forest	forest	t	IRS		5	10	1986	1988	both	Anopheles minimus complex	An. minimus	combine	combine		246	0.4308	Dutta, P., Bhattacharyya, D.R., Sharma, C.K. and Dutta, L.P. (1992). Anopheline fauna of parts of Tirap district, Arunachal Pradesh with reference to malaria transmission. Indian Journal of Medical Research, 95:245-9
54	2028	India	Tamulpur PHC	26.667	91.566	polygon small	temperate	forest/cropland	forest/cropland	forest/cropland	f			4	5	1995	1995	rainy	Anopheles minimus complex	An. minimus	combine	combine		31	0.9	Prakash, A., Mohapatra, P.K. and Srivastava, V.K. (1996). Vector incrimination in Tamulpur primary health centre, district Nalbari, lower Assam during malaria outbreak 1995. Indian Journal of Medical Research, 103:146-9
55	2030	India	Soraipung	27.5833	95.6833	point	temperate	forest/cropland		forest/cropland	f			3	11	1995	2000	dry	Anopheles baimaii (formerly dirus Sp. D)	An. dirus	indoor	biting (whole night)	177	260	0.681	Prakash, A., Bhattacharyya, D.R., Mohapatra, P.K. and Mahanta, J. (2005). Malaria transmission risk by the mosquito Anopheles baimaii (formerly known as An. dirus species D) at different hours of the night in North-east India. Medical and Veterinary Entomology, 19(4):423-7
55	2030	India	Soraipung	27.5833	95.6833	point	temperate	forest/cropland		forest/cropland	f			6	9	1995	2000	rainy	Anopheles baimaii (formerly dirus Sp. D)	An. dirus	indoor	biting (whole night)	321	588	0.546	Prakash, A., Bhattacharyya, D.R., Mohapatra, P.K. and Mahanta, J. (2005). Malaria transmission risk by the mosquito Anopheles baimaii (formerly known as An. dirus species D) at different hours of the night in North-east India. Medical and Veterinary Entomology, 19(4):423-7
56	2045	Nepal	Tallo Khutepani	27.26	85.97	point	temperate	forest	forest/cropland	forest/cropland	t	IRS		8	8	1987	1989	both	Maculatus Group	Maculatus group	combine	combine		1075	0.54	Reisen, W.K., Pradhan, S.P., Shrestha, J.P., Shrestha, S.L., Vaidya, R.G. and Shrestha, J.D. (1993). Anopheline mosquito (Diptera: Culicidae) ecology in relation to malaria transmission in the inner and outer terai of Nepal, 1987-1989. Journal of Medical Entomology, 30(4):664-82
56	2045	Nepal	Bardiya Goth	27.124	86.069	point	temperate	herb	cropland	cropland	f			8	8	1987	1989	both	Maculatus Group	Maculatus group	animal shelter	combine		326	0.6	Reisen, W.K., Pradhan, S.P., Shrestha, J.P., Shrestha, S.L., Vaidya, R.G. and Shrestha, J.D. (1993). Anopheline mosquito (Diptera: Culicidae) ecology in relation to malaria transmission in the inner and outer terai of Nepal, 1987-1989. Journal of Medical Entomology, 30(4):664-82
56	2045	Nepal	Tallo Ranibas	27.189	85.996	point	temperate	forest	forest/cropland	forest/cropland	f			8	8	1987	1989	both	Maculatus Group	Maculatus group	combine	combine		2671	0.46	Reisen, W.K., Pradhan, S.P., Shrestha, J.P., Shrestha, S.L., Vaidya, R.G. and Shrestha, J.D. (1993). Anopheline mosquito (Diptera: Culicidae) ecology in relation to malaria transmission in the inner and outer terai of Nepal, 1987-1989. Journal of Medical Entomology, 30(4):664-82
56	2045	Nepal	Dovan Goth	27.138	86.052	point	temperate	cropland	cropland	cropland	f			8	8	1987	1989	both	Maculatus Group	Maculatus group	animal shelter	combine		75	0.52	Reisen, W.K., Pradhan, S.P., Shrestha, J.P., Shrestha, S.L., Vaidya, R.G. and Shrestha, J.D. (1993). Anopheline mosquito (Diptera: Culicidae) ecology in relation to malaria transmission in the inner and outer terai of Nepal, 1987-1989. Journal of Medical Entomology, 30(4):664-82
56	2045	Nepal	Badaipur	28.826	80.365	point	temperate	cropland	cropland	cropland	f			8	7	1987	1989	both	Maculatus Group	Maculatus group	combine	combine		407	0.48	Reisen, W.K., Pradhan, S.P., Shrestha, J.P., Shrestha, S.L., Vaidya, R.G. and Shrestha, J.D. (1993). Anopheline mosquito (Diptera: Culicidae) ecology in relation to malaria transmission in the inner and outer terai of Nepal, 1987-1989. Journal of Medical Entomology, 30(4):664-82
56	2045	Nepal	Musepani	28.96	80.365	point	temperate	cropland	forest/cropland	forest/cropland	f			8	7	1987	1989	both	Maculatus Group	Maculatus group	combine	combine		201	0.53	Reisen, W.K., Pradhan, S.P., Shrestha, J.P., Shrestha, S.L., Vaidya, R.G. and Shrestha, J.D. (1993). Anopheline mosquito (Diptera: Culicidae) ecology in relation to malaria transmission in the inner and outer terai of Nepal, 1987-1989. Journal of Medical Entomology, 30(4):664-82
57	2064	Korea, Republic of	Keimyung University Training Farm, Agricultural Research Farm and Yeongpung-gun County.	35.801	128.796	polygon large	cold	cropland	cropland	cropland	f		Chai, J. Y. (2020). History and current status of malaria in Korea. Infection & Chemotherapy, 52(3), 441 / WHO (2011). World malaria report 2011. Geneva: World Health Organization, 2011. https://www.who.int/publications/i/item/9789241564403	7	8	1990	1990	rainy	Anopheles sinensis	An. sinensis	indoor	biting (whole night)	20	67	0.299	Joo, C.Y. and Kang, G.T. (1992). Epidemio-entomological survey on malarial vector mosquitoes in Kyongbuk, Korea. The Korean Journal of Parasitology, 30(4):329-40
57	2064	Korea, Republic of	Keimyung University Training Farm, Agricultural Research Farm and Yeongpung-gun County.	35.801	128.796	polygon large	cold	cropland	cropland	cropland	f		Chai, J. Y. (2020). History and current status of malaria in Korea. Infection & Chemotherapy, 52(3), 441 / WHO (2011). World malaria report 2011. Geneva: World Health Organization, 2011. https://www.who.int/publications/i/item/9789241564403	7	8	1990	1990	rainy	Anopheles sinensis	An. sinensis	animal shelter	light trap	212	413	0.513	Joo, C.Y. and Kang, G.T. (1992). Epidemio-entomological survey on malarial vector mosquitoes in Kyongbuk, Korea. The Korean Journal of Parasitology, 30(4):329-40
58	2146	India	Agartala, Maharani, Shantir Bazar and Dharmanagar	23.833	91.274	polygon large	tropical	urban	cropland	cropland								rainy	Anopheles minimus complex	An. minimus	combine	combine		300	0.639	Das, S.C., Bhuyan, M., Baruah, I. and Talukdar, P.K. (1991). Mosquito survey in Tripura. Indian Journal of Malariology, 28(2):129-34
59	2155	India	Soraipung	27.5833	95.6833	point	temperate	forest/cropland		forest/cropland	f			8	7	1995	1996	both	Anopheles dirus complex	An. dirus	outdoor	resting		14	0.571	Prakash, A., Bhattacharyya, D.R., Mohapatra, P.K. and Mahanta, J. (1997). Breeding and day resting habitats of Anopheles dirus in Assam, India. The Southeast Asian Journal of Tropical Medicine and Public Health, 28(3):610-4
60	2160	India	Namsang Circle (Namsang, Dirokmukh, Chipini, Kingkong, Doidam & Soha Villages)	27.1065	95.5109	wide area	temperate	forest	forest	forest	t	IRS		4	10	1986	1986	both	Maculatus Group	Maculatus group	combine	combine		431	0.3851	Dutta, P. and Bhattacharyya, D.R. (1990). Malaria survey in some parts of Namsang Circle of Tirap District, Arunachal Pradesh. Journal of Communicable Diseases, 22(2):92-7
60	2160	India	Namsang Circle (Namsang, Dirokmukh, Chipini, Kingkong, Doidam & Soha Villages)	27.1065	95.5109	wide area	temperate	forest	forest	forest	t	IRS		4	10	1986	1986	both	Anopheles minimus complex	An. minimus	combine	combine		132	0.4848	Dutta, P. and Bhattacharyya, D.R. (1990). Malaria survey in some parts of Namsang Circle of Tirap District, Arunachal Pradesh. Journal of Communicable Diseases, 22(2):92-7
61	2162	Korea, Republic of	Tongil'chon	37.907	126.723	point	cold	cropland		cropland	f		Chai, J. Y. (2020). History and current status of malaria in Korea. Infection & Chemotherapy, 52(3), 441 / WHO (2011). World malaria report 2011. Geneva: World Health Organization, 2011. https://www.who.int/publications/i/item/9789241564403	6	8	2000	2000	rainy	Anopheles sinensis	An. sinensis	outdoor	biting (whole night)	161	330	0.488	Lee, H.I., Lee, J.S., Shin, E.H., Lee, W.J., Kim, Y.Y. and Lee, K.R. (2001). Malaria transmission potential by Anopheles sinensis in the Republic of Korea. The Korean Journal of Parasitology, 39(2):185-92
62	2185	India	Kamorta Island	8.1736	93.4539	polygon small	tropical	forest	forest	forest				3	3	1986	1986	dry	Anopheles sundaicus complex	An. sundaicus		biting (whole night)		47	0.4042	Das, S.C., Nath, D.R., Bhuyan, M., Das, N.G., Baruah, I. and Talukdar, P.K. (1989). Studies on malaria and filariasis vectors in Kamorta and Great Nicobar Islands. Indian Journal of Malariology, 26(3):153-7
63	2189	India	Site within Tengakhat PHC	27.38	95.17	not specified	temperate	cropland		cropland				7	9	1998	1998	rainy	Anopheles dirus complex	An. dirus	combine	combine		74	0.5724	Dutta, P., Bhattacharyya, D.R. and Dutta, L.P. (1989). Incrimination of Anopheles dirus as a vector of malaria in Dibrugarh district, Assam. Indian Journal of Malariology, 26(3):149-52
63	2189	India	Site within Tengakhat PHC	27.38	95.17	not specified	temperate	cropland		cropland				7	9	1998	1998	rainy	Maculatus Group	Maculatus group	combine	combine		9	0.4008	Dutta, P., Bhattacharyya, D.R. and Dutta, L.P. (1989). Incrimination of Anopheles dirus as a vector of malaria in Dibrugarh district, Assam. Indian Journal of Malariology, 26(3):149-52
63	2189	India	Site within Tengakhat PHC	27.38	95.17	not specified	temperate	cropland		cropland				7	9	1998	1998	rainy	Anopheles minimus complex	An. minimus	combine	combine		2	0.2618	Dutta, P., Bhattacharyya, D.R. and Dutta, L.P. (1989). Incrimination of Anopheles dirus as a vector of malaria in Dibrugarh district, Assam. Indian Journal of Malariology, 26(3):149-52
64	2213	Korea, Republic of	Gusan-dong	37.683	126.881	not specified	cold	forest		forest	f		Chai, J. Y. (2020). History and current status of malaria in Korea. Infection & Chemotherapy, 52(3), 441 / WHO (2011). World malaria report 2011. Geneva: World Health Organization, 2011. https://www.who.int/publications/i/item/9789241564403	7	10	1999	1999	rainy	Anopheles sinensis	An. sinensis	animal shelter	light trap		2380	0.705	Ree, H.I., Hwang, U.W., Lee, I.Y. and Kim, T.E. (2001). Daily survival and human blood index of Anopheles sinensis, the vector species of malaria in Korea. Journal of the American Mosquito Control Association, 17(1):67-72
64	2213	Korea, Republic of	Jangpa-ri	37.82	126.696	not specified	cold	cropland		cropland	f		Chai, J. Y. (2020). History and current status of malaria in Korea. Infection & Chemotherapy, 52(3), 441 / WHO (2011). World malaria report 2011. Geneva: World Health Organization, 2011. https://www.who.int/publications/i/item/9789241564403	8	8	1999	1999	rainy	Anopheles sinensis	An. sinensis	animal shelter	light trap		288	0.42	Ree, H.I., Hwang, U.W., Lee, I.Y. and Kim, T.E. (2001). Daily survival and human blood index of Anopheles sinensis, the vector species of malaria in Korea. Journal of the American Mosquito Control Association, 17(1):67-72
64	2213	Korea, Republic of	Manwu-ri	37.944	126.845	point	cold	cropland		cropland	f		Chai, J. Y. (2020). History and current status of malaria in Korea. Infection & Chemotherapy, 52(3), 441 / WHO (2011). World malaria report 2011. Geneva: World Health Organization, 2011. https://www.who.int/publications/i/item/9789241564403	8	8	1999	1999	rainy	Anopheles sinensis	An. sinensis	animal shelter	light trap		163	0.791	Ree, H.I., Hwang, U.W., Lee, I.Y. and Kim, T.E. (2001). Daily survival and human blood index of Anopheles sinensis, the vector species of malaria in Korea. Journal of the American Mosquito Control Association, 17(1):67-72
64	2213	Korea, Republic of	Dongjung-ri	38.077	126.961	point	cold	forest		forest	f		Chai, J. Y. (2020). History and current status of malaria in Korea. Infection & Chemotherapy, 52(3), 441 / WHO (2011). World malaria report 2011. Geneva: World Health Organization, 2011. https://www.who.int/publications/i/item/9789241564403	8	8	1999	1999	rainy	Anopheles sinensis	An. sinensis	animal shelter	light trap		201	0.562	Ree, H.I., Hwang, U.W., Lee, I.Y. and Kim, T.E. (2001). Daily survival and human blood index of Anopheles sinensis, the vector species of malaria in Korea. Journal of the American Mosquito Control Association, 17(1):67-72
64	2213	Korea, Republic of	Taerak-ri	36.8088	127.431	point	cold	forest/cropland		forest/cropland	f		Chai, J. Y. (2020). History and current status of malaria in Korea. Infection & Chemotherapy, 52(3), 441 / WHO (2011). World malaria report 2011. Geneva: World Health Organization, 2011. https://www.who.int/publications/i/item/9789241564403	8	8	1999	1999	rainy	Anopheles sinensis	An. sinensis	animal shelter	light trap		248	0.476	Ree, H.I., Hwang, U.W., Lee, I.Y. and Kim, T.E. (2001). Daily survival and human blood index of Anopheles sinensis, the vector species of malaria in Korea. Journal of the American Mosquito Control Association, 17(1):67-72
65	2262	India	Jorajan (CISF) Camp	27.359	95.34	point	temperate	cropland		cropland	t	combination		6	5	2000	2001	rainy	Anopheles dirus complex	An. dirus	outdoor	biting (whole night)	145	334	0.434	Prakash, A., Bhattacharyya, D.R., Mohapatra, P.K., Barua, U., Phukan, A. and Mahanta, J. (2003). Malaria control in a forest camp in an oil exploration area of Upper Assam. The National Medical Journal of India, 16(3):135-8
66	2264	Thailand	Palao-U	12.534	99.549	point	tropical	herb		herb	t	IRS		3	10	1993	1993	rainy	Anopheles minimus complex	An. minimus	outdoor	combine	149	363	0.41	Rattanarithikul, R., Konishi, E. and Linthicum, K.J. (1996). Detection of Plasmodium vivax and Plasmodium falciparum circumsporozoite antigen in anopheline mosquitoes collected in southern Thailand. American Journal of Tropical Medicine and Hygiene, 54(2):114-21
66	2264	Thailand	Palao-U	12.534	99.549	point	tropical	herb		herb	t	IRS		11	2	1992	1993	dry	Anopheles minimus complex	An. minimus	outdoor	combine	58	126	0.46	Rattanarithikul, R., Konishi, E. and Linthicum, K.J. (1996). Detection of Plasmodium vivax and Plasmodium falciparum circumsporozoite antigen in anopheline mosquitoes collected in southern Thailand. American Journal of Tropical Medicine and Hygiene, 54(2):114-21
66	2264	Thailand	Palao-U	12.534	99.549	point	tropical	herb		herb	t	IRS		3	10	1993	1993	rainy	Anopheles maculatus	Maculatus group	outdoor	combine	26	51	0.51	Rattanarithikul, R., Konishi, E. and Linthicum, K.J. (1996). Detection of Plasmodium vivax and Plasmodium falciparum circumsporozoite antigen in anopheline mosquitoes collected in southern Thailand. American Journal of Tropical Medicine and Hygiene, 54(2):114-21
66	2264	Thailand	Palao-U	12.534	99.549	point	tropical	herb		herb	t	IRS		11	2	1992	1993	dry	Anopheles maculatus	Maculatus group	outdoor	combine	8	14	0.57	Rattanarithikul, R., Konishi, E. and Linthicum, K.J. (1996). Detection of Plasmodium vivax and Plasmodium falciparum circumsporozoite antigen in anopheline mosquitoes collected in southern Thailand. American Journal of Tropical Medicine and Hygiene, 54(2):114-21
66	2264	Thailand	Palao-U	12.534	99.549	point	tropical	herb		herb	t	IRS		3	10	1993	1993	rainy	Anopheles dirus complex	An. dirus	outdoor	combine	13	20	0.65	Rattanarithikul, R., Konishi, E. and Linthicum, K.J. (1996). Detection of Plasmodium vivax and Plasmodium falciparum circumsporozoite antigen in anopheline mosquitoes collected in southern Thailand. American Journal of Tropical Medicine and Hygiene, 54(2):114-21
66	2264	Thailand	Palao-U	12.534	99.549	point	tropical	herb		herb	t	IRS		11	2	1992	1993	dry	Anopheles dirus complex	An. dirus	outdoor	combine	0	1	0	Rattanarithikul, R., Konishi, E. and Linthicum, K.J. (1996). Detection of Plasmodium vivax and Plasmodium falciparum circumsporozoite antigen in anopheline mosquitoes collected in southern Thailand. American Journal of Tropical Medicine and Hygiene, 54(2):114-21
67	2338	Malaysia	Pos Legap: Aboriginal settlements	4.931	101.318	wide area	tropical	forest	not specified	forest	f		WHO (2014). World malaria report 2014. Geneva: World Health Organization, 2014. https://www.who.int/publications/i/item/9789241564830	3	6	1987	1988	rainy	Maculatus Group	Maculatus group	combine	biting (whole night)	516	660	0.782	Kittayapong, P., Edman, J.D., Harrison, B.A. and Delorme, D.R. (1992). Female body size, parity, and malaria infection of Anopheles maculatus (Diptera: Culicidae) in peninsular Malaysia. Journal of Medical Entomology, 29(3):379-83
68	2339	Thailand	Sri-Phraya	12.6	102.049	point	tropical	forest	forest	forest				11	3	1986	1988	dry	Anopheles dirus (formerly Sp. A)	An. dirus	combine	combine	156	298	0.52	Kitthawee, S., Edman, J.D. and Upatham, E.S. (1992). Relationship between female Anopheles dirus (Diptera: Culicidae) body size and parity in a biting population. Journal of Medical Entomology, 29(6):921-6
68	2339	Thailand	Sri-Phraya	12.6	102.049	point	tropical	forest	forest	forest				5	10	1987	1987	rainy	Anopheles dirus (formerly Sp. A)	An. dirus	combine	combine	317	621	0.51	Kitthawee, S., Edman, J.D. and Upatham, E.S. (1992). Relationship between female Anopheles dirus (Diptera: Culicidae) body size and parity in a biting population. Journal of Medical Entomology, 29(6):921-6
69	2344	India	Car Nicobar island: Kimus, Kakana, Sawai & Malaka villages.	9.133	92.783	wide area	tropical	forest	forest	forest	t	IRS		4	3	1990	1991	both	Anopheles sundaicus complex	An. sundaicus	outdoor	resting	31	48	0.6458	Kumari, R. and Sharma, V.P. (1994). Resting and biting habits of Anopheles sundaicus in Car Nicobar Island. Indian Journal of Malariology, 31(3):103-14
69	2344	India	Car Nicobar island: Kimus, Kakana, Sawai & Malaka villages.	9.133	92.783	wide area	tropical	forest	forest	forest	t	IRS		4	3	1990	1991	both	Anopheles sundaicus complex	An. sundaicus	combine	resting	832	1128	0.7375	Kumari, R. and Sharma, V.P. (1994). Resting and biting habits of Anopheles sundaicus in Car Nicobar Island. Indian Journal of Malariology, 31(3):103-14
70	2377	Korea, Republic of	Sinchang-ri	36.77	126.95	point	cold	cropland		cropland	f		Chai, J. Y. (2020). History and current status of malaria in Korea. Infection & Chemotherapy, 52(3), 441 / WHO (2011). World malaria report 2011. Geneva: World Health Organization, 2011. https://www.who.int/publications/i/item/9789241564403	7	8	2000	2000	rainy	Anopheles sinensis	An. sinensis	animal shelter	resting	116	195	0.595	Ree, H.I. and Hwang, U.W. (2000). Comparative study on longevity of Anopheles sinensis in malarious and non-malarious areas in Korea. The Korean Journal of Parasitology, 38(4):263
70	2377	Korea, Republic of	Juksan-ri	35.9465	126.843	point	cold	cropland		cropland	f		Chai, J. Y. (2020). History and current status of malaria in Korea. Infection & Chemotherapy, 52(3), 441 / WHO (2011). World malaria report 2011. Geneva: World Health Organization, 2011. https://www.who.int/publications/i/item/9789241564403	7	8	2000	2000	rainy	Anopheles sinensis	An. sinensis	animal shelter	resting	185	352	0.526	Ree, H.I. and Hwang, U.W. (2000). Comparative study on longevity of Anopheles sinensis in malarious and non-malarious areas in Korea. The Korean Journal of Parasitology, 38(4):263
70	2377	Korea, Republic of	Tongilchon	37.6458	126.757	point	cold	urban		urban	f		Chai, J. Y. (2020). History and current status of malaria in Korea. Infection & Chemotherapy, 52(3), 441 / WHO (2011). World malaria report 2011. Geneva: World Health Organization, 2011. https://www.who.int/publications/i/item/9789241564403	7	8	2000	2000	rainy	Anopheles sinensis	An. sinensis	animal shelter	resting	152	260	0.585	Ree, H.I. and Hwang, U.W. (2000). Comparative study on longevity of Anopheles sinensis in malarious and non-malarious areas in Korea. The Korean Journal of Parasitology, 38(4):263
70	2377	Korea, Republic of	Jangpa-ri	37.9389	126.85	point	cold	forest		forest	f		Chai, J. Y. (2020). History and current status of malaria in Korea. Infection & Chemotherapy, 52(3), 441 / WHO (2011). World malaria report 2011. Geneva: World Health Organization, 2011. https://www.who.int/publications/i/item/9789241564403	7	8	2000	2000	rainy	Anopheles sinensis	An. sinensis	animal shelter	resting	345	474	0.728	Ree, H.I. and Hwang, U.W. (2000). Comparative study on longevity of Anopheles sinensis in malarious and non-malarious areas in Korea. The Korean Journal of Parasitology, 38(4):263
70	2377	Korea, Republic of	Dongjung-ri	38.0722	126.956	point	cold	forest/cropland		forest/cropland	f		Chai, J. Y. (2020). History and current status of malaria in Korea. Infection & Chemotherapy, 52(3), 441 / WHO (2011). World malaria report 2011. Geneva: World Health Organization, 2011. https://www.who.int/publications/i/item/9789241564403	7	8	2000	2000	rainy	Anopheles sinensis	An. sinensis	animal shelter	resting	94	181	0.519	Ree, H.I. and Hwang, U.W. (2000). Comparative study on longevity of Anopheles sinensis in malarious and non-malarious areas in Korea. The Korean Journal of Parasitology, 38(4):263
70	2377	Korea, Republic of	Taerak-ri	36.8088	127.431	point	cold	forest/cropland		forest/cropland	f		Chai, J. Y. (2020). History and current status of malaria in Korea. Infection & Chemotherapy, 52(3), 441 / WHO (2011). World malaria report 2011. Geneva: World Health Organization, 2011. https://www.who.int/publications/i/item/9789241564403	7	8	2000	2000	rainy	Anopheles sinensis	An. sinensis	animal shelter	resting	137	211	0.649	Ree, H.I. and Hwang, U.W. (2000). Comparative study on longevity of Anopheles sinensis in malarious and non-malarious areas in Korea. The Korean Journal of Parasitology, 38(4):263
71	2415	Malaysia	Kampung Asli Jeram Kedah	2.8984	101.946	point	tropical	forest		forest	t	IRS		11	6	1990	1992	both	Maculatus Group	Maculatus group	combine	biting (whole night)		1938	0.554	Vythilingam, I., Chiang, G.L., Mahadevan, S., Eng, K.L., Chan, S.T. and Singh, K.I. (1993). Studies on the effect of lambdacyhalothrin on Anopheles maculatus Theobald and its response to residual spraying at Jeram Kedah, Negeri Sembilan, Malaysia. The Southeast Asian Journal of Tropical Medicine and Public Health, 24(1):138-42
72	2421	China	Shuiwa	31.9283	112.162	point	temperate	forest	not specified	forest	f			6	9	1983	1985	rainy	Anopheles sinensis	An. sinensis	indoor	biting (whole night)	408	783	0.521	Zhang, S.Q., Zhang, Q.J., Cheng, F., Wang, L.L. and Pen, G.P. (1991). Threshold of transmission of Brugia malayi by Anopheles sinensis. Journal of Tropical Medicine & Hygiene, 94(4):245-50
72	2421	China	Gubomen	30.1846	113.228	point	temperate	forest/cropland	not specified	forest/cropland	f			7	9	1986	1988	rainy	Anopheles sinensis	An. sinensis	indoor	biting (whole night)	383	942	0.407	Zhang, S.Q., Zhang, Q.J., Cheng, F., Wang, L.L. and Pen, G.P. (1991). Threshold of transmission of Brugia malayi by Anopheles sinensis. Journal of Tropical Medicine & Hygiene, 94(4):245-50
72	2421	China	Moshi	30.41	112.94	point	temperate	cropland	not specified	cropland	f			7	9	1986	1988	rainy	Anopheles sinensis	An. sinensis	indoor	biting (whole night)	1059	2346	0.451	Zhang, S.Q., Zhang, Q.J., Cheng, F., Wang, L.L. and Pen, G.P. (1991). Threshold of transmission of Brugia malayi by Anopheles sinensis. Journal of Tropical Medicine & Hygiene, 94(4):245-50
73	2640	China	Control areas in Yibin County	28.96	104.21	point	temperate	forest	cropland	cropland	f			5	10	1986	1986	rainy	Anopheles sinensis	An. sinensis	indoor	biting (whole night)	401	635	0.631	Yang, J., Liu, G., Yang, X., Wu, L., Zhu, W., Hu, D., Liu, Y., Xiong, Y., Yan, K. and Wu, Z. (1990). [Mosquito-net spraying with deltamethrin for malaria control]. Chinese Journal of Parasitology and Parasite Diseases, 8(1):18-21
73	2640	China	Treated areas in Yibin County	28.75	104.64	point	temperate	forest/cropland	cropland	cropland	f			5	6	1986	1986	rainy	Anopheles sinensis	An. sinensis	indoor	biting (whole night)	132	206	0.641	Yang, J., Liu, G., Yang, X., Wu, L., Zhu, W., Hu, D., Liu, Y., Xiong, Y., Yan, K. and Wu, Z. (1990). [Mosquito-net spraying with deltamethrin for malaria control]. Chinese Journal of Parasitology and Parasite Diseases, 8(1):18-21
73	2640	China	Treated areas in Yibin County	28.75	104.64	point	temperate	forest/cropland	cropland	cropland	t	ITN		7	10	1986	1986	rainy	Anopheles sinensis	An. sinensis	indoor	biting (whole night)	46	146	0.315	Yang, J., Liu, G., Yang, X., Wu, L., Zhu, W., Hu, D., Liu, Y., Xiong, Y., Yan, K. and Wu, Z. (1990). [Mosquito-net spraying with deltamethrin for malaria control]. Chinese Journal of Parasitology and Parasite Diseases, 8(1):18-21
74	3145	China	Heping	18.9	110.017	point	tropical	forest	forest	forest	t	ITN				1990	1994	both	Anopheles dirus complex	An. dirus	combine	biting (half night)		1501	0.627	Lin, C.F., He, Y.J., Tang, D.H. and Ji, W.Q. (2000). Surveillance on Anopheles dirus in malaria hyperendemic areas in Hainan Province (1990-1994). Chinese Journal of Parasitic Disease and Control, 13(1):5-7
75	3224	India	Nigam, Khola camp, Kodamguri	26.68	92.7	wide area	temperate	cropland	forest	forest	f			6	6	2005	2005	rainy	Anopheles dirus complex	An. dirus	indoor	light trap		14	0.64	Das, N.G., Talukdar, P.K., Kalita, J., Baruah, I. and Sribastava, R.B. (2007). Malaria situation in forest-fringed villages of Sonitpur district (Assam), India bordering Arunachal Pradesh during an outbreak. Journal of Vector Borne Diseases, 44(3):213-8
75	3224	India	Nigam, Khola camp, Kodamguri	26.68	92.7	wide area	temperate	cropland	forest	forest	f			6	6	2005	2005	rainy	Maculatus Group	Maculatus group	combine	light trap		227	0.672	Das, N.G., Talukdar, P.K., Kalita, J., Baruah, I. and Sribastava, R.B. (2007). Malaria situation in forest-fringed villages of Sonitpur district (Assam), India bordering Arunachal Pradesh during an outbreak. Journal of Vector Borne Diseases, 44(3):213-8
75	3224	India	Nigam, Khola camp, Kodamguri	26.68	92.7	wide area	temperate	cropland	forest	forest	f			6	6	2005	2005	rainy	Anopheles minimus complex	An. minimus	combine	light trap		144	0.707	Das, N.G., Talukdar, P.K., Kalita, J., Baruah, I. and Sribastava, R.B. (2007). Malaria situation in forest-fringed villages of Sonitpur district (Assam), India bordering Arunachal Pradesh during an outbreak. Journal of Vector Borne Diseases, 44(3):213-8
76	5009	Indonesia	Batam	1.0822	104.03	polygon large	tropical	forest	not specified	forest				5	8	1991	1991	dry	Maculatus Group	Maculatus group			3	6	0.5	Kirnowardoyo, S., Sukirno, M. and Abdullah, M. (1991). Habitat dan potensi menularkan malaria dari Anopheles sundaicus di P. Batam Kodya Batam Propinsi Riau. Indonesia 20pg.
77	6670	Viet Nam	Khanh Phu	12.2333	108.967	point	tropical	herb		herb	f		WHO (2014). World malaria report 2014. Geneva: World Health Organization, 2014. https://www.who.int/publications/i/item/9789241564830	1	2	2008	2010	dry	Anopheles dirus (formerly Sp. A)	An. dirus	outdoor	biting (whole night)	2312	2922	0.79	Marchand, R.P., Culleton, R., Maeno, Y., Quang, N.T. and Nakazawa, S. (2011). Co-infections of Plasmodium knowlesi, P. falciparum, and P. vivax among Humans and Anopheles dirus Mosquitoes, Southern Vietnam. Emerging Infectious Diseases, 17(7):1232-1239
77	6670	Viet Nam	Khanh Phu	12.2333	108.967	point	tropical	herb		herb	f		WHO (2014). World malaria report 2014. Geneva: World Health Organization, 2014. https://www.who.int/publications/i/item/9789241564830	9	12	2008	2009	rainy	Anopheles dirus (formerly Sp. A)	An. dirus	outdoor	biting (whole night)	2042	2739	0.75	Marchand, R.P., Culleton, R., Maeno, Y., Quang, N.T. and Nakazawa, S. (2011). Co-infections of Plasmodium knowlesi, P. falciparum, and P. vivax among Humans and Anopheles dirus Mosquitoes, Southern Vietnam. Emerging Infectious Diseases, 17(7):1232-1239
78	6677	Thailand	Pak Nam	12.6664	101.255	point	tropical	forest		forest				5	4	2007	2008	both	Anopheles epiroticus (formerly sundaicus Sp. A)	An. sundaicus	outdoor	biting (half night)		1215	0.74	Sumruayphol, S., Apiwathnasorn, C., Komalamisra, N., Ruangsittichai, J., Samung, Y. and Chavalitshewinkoon-Petmitr, P. (2010). Bionomic status of Anopheles epiroticus Linton & Harbach, a coastal malaria vector, in Rayong Province, Thailand. The Southeast Asian Journal of Tropical Medicine and Public Health, 41(3):541-547
79	6718	Singapore	Mandai-Sungei Kadut	1.4064	103.758	point	tropical	urban		urban	t		Lee, Y. C., Tang, C. S., Ang, L. W., Han, H. K., James, L., & Goh, K. T. (2009). Epidemiological characteristics of imported and locally-acquired malaria in Singapore. Annals of the Academy of Medicine, Singapore, 38(10), 840–849	5	8	2009	2009	rainy	Anopheles sinensis	An. sinensis	combine	biting (half night)		67	0.269	Ng, L.C., Lee, K.S., Tan, C.H., Ooi, P.L., Lam-Phua, S.G., Lin, R., Pang, S.C., Lai, Y.L., Solhan, S., Chan, P.P., Wong, K.Y., Ho, S.T. and Vythilingam, I. (2010). Entomologic and molecular investigation into Plasmodium vivax transmission in Singapore, 2009. Malaria Journal, 9(1):305
79	6718	Singapore	Sembawang	1.4529	103.833	point	tropical	forest		forest	t		Lee, Y. C., Tang, C. S., Ang, L. W., Han, H. K., James, L., & Goh, K. T. (2009). Epidemiological characteristics of imported and locally-acquired malaria in Singapore. Annals of the Academy of Medicine, Singapore, 38(10), 840–850	7	9	2009	2009	rainy	Anopheles sinensis	An. sinensis	combine	biting (half night)		30	0.348	Ng, L.C., Lee, K.S., Tan, C.H., Ooi, P.L., Lam-Phua, S.G., Lin, R., Pang, S.C., Lai, Y.L., Solhan, S., Chan, P.P., Wong, K.Y., Ho, S.T. and Vythilingam, I. (2010). Entomologic and molecular investigation into Plasmodium vivax transmission in Singapore, 2009. Malaria Journal, 9(1):305
80	6720	Malaysia	Sungai Ular fruit orchard	4.2617	102.08	point	tropical	forest		forest	t			8	8	2007	2008	both	Anopheles cracens (formerly dirus Sp. B)	An. dirus	outdoor	biting (whole night)		648	0.657	Jiram, A.I., Vythilingam, I., NoorAzian, Y.M., Yusof, Y.M., Azahari, A.H. and Fong, M.Y. (2012). Entomologic investigation of Plasmodium knowlesi vectors in Kuala Lipis, Pahang, Malaysia. Malaria Journal, 11(1):213
80	6720	Malaysia	Serunai Mela forest	4.1167	102.198	point	tropical	forest		forest	t			8	8	2007	2008	both	Anopheles cracens (formerly dirus Sp. B)	An. dirus	outdoor	biting (whole night)		252	0.715	Jiram, A.I., Vythilingam, I., NoorAzian, Y.M., Yusof, Y.M., Azahari, A.H. and Fong, M.Y. (2012). Entomologic investigation of Plasmodium knowlesi vectors in Kuala Lipis, Pahang, Malaysia. Malaria Journal, 11(1):213
81	6763	China	Zhao village	33.2333	116.85	point	temperate	cropland		cropland	t	combination		8	8	2007	2007	rainy	Anopheles sinensis	An. sinensis	combine	combine	28	49	0.5714	Pan, J.Y., Zhou, S.S., Zheng, X., Huang, F., Wang, D.Q., Shen, Y.Z., Su, Y.P., Zhou, G.C., Liu, F. and Jiang, J.J. (2012). Vector capacity of Anopheles sinensis in malaria outbreak areas of central China. Parasites & Vectors, 5(1):136
81	6763	China	Pengguanyao village	33.7998	116.2	point	temperate	cropland		cropland	t	combination		8	8	2007	2007	rainy	Anopheles sinensis	An. sinensis	combine	combine	24	44	0.5545	Pan, J.Y., Zhou, S.S., Zheng, X., Huang, F., Wang, D.Q., Shen, Y.Z., Su, Y.P., Zhou, G.C., Liu, F. and Jiang, J.J. (2012). Vector capacity of Anopheles sinensis in malaria outbreak areas of central China. Parasites & Vectors, 5(1):136
82	6777	India	Mamulipusi, Puradihi, and Dhankunia Sahi	21.39	85.37	point	tropical	cropland		cropland	t	IRS		5	7	2006	2007	dry	Anopheles minimus complex	An. minimus	combine	biting (whole night)		150	0.607	Sahu, S.S., Gunasekaran, K. and Jambulingam, P. (2009). Bionomics of Anopheles minimus and An. fluviatilis (Diptera: Culicidae) in east-central India, endemic for falciparum malaria: human landing rates, host feeding, and parity. Journal of Medical Entomology, 46(5):1045-1051
83	6806	India	Baunspal PHC	21.07	86.07	polygon large	tropical	cropland	forest	forest	t	IRS		8	10	2005	2006	rainy	Anopheles minimus (formerly Sp. A)	An. minimus	combine	resting		202	0.564	Sahu, S.S., Gunasekaran, K., Vanamail, P. and Jambulingam, P. (2011). Seasonal prevalence & resting behaviour of Anopheles minimus Theobald & An. fluviatilis James (Diptera: Culicidae) in east-central India. Indian Journal of Medical Research, 133(1):655-661
83	6806	India	Baunspal PHC	21.07	86.07	polygon large	tropical	cropland	forest	forest	t	IRS		11	6	2005	2007	dry	Anopheles minimus (formerly Sp. A)	An. minimus	combine	resting		271	0.675	Sahu, S.S., Gunasekaran, K., Vanamail, P. and Jambulingam, P. (2011). Seasonal prevalence & resting behaviour of Anopheles minimus Theobald & An. fluviatilis James (Diptera: Culicidae) in east-central India. Indian Journal of Medical Research, 133(1):655-661

## Sheet: sac proportion
ID	MAP_database_ID	area	site	lat	long	month_start	month_end	year_start	year_end	season	species_complex	collection_location	collection_method	number_of_sac	total_number_analysed	sac_proportion	citation
1		Cambodia	Kroh Salau	11.46	103.049	11	11	2012	2012	dry	An. sinensis		biting	3	19	0.16	Derek Charlwood, J., Nenhep, S., Sovannaroth, S., Morgan, J. C., Hemingway, J., Chitnis, N., & Briët, O. J. (2016). ‘Nature or nurture’: survival rate, oviposition interval, and possible gonotrophic discordance among South East Asian anophelines. Malaria Journal, 15(1), 1-12
1		Cambodia	Ou Chra	12.237	106.848	12	12	2012	2012	dry	An. dirus		biting	1	1	1	Derek Charlwood, J., Nenhep, S., Sovannaroth, S., Morgan, J. C., Hemingway, J., Chitnis, N., & Briët, O. J. (2016). ‘Nature or nurture’: survival rate, oviposition interval, and possible gonotrophic discordance among South East Asian anophelines. Malaria Journal, 15(1), 1-13
1		Cambodia	Ou Chra and Pu Cha	12.237	106.848	12	12	2012	2013	both	An. dirus	indoor	light trap	61	182	0.34	Derek Charlwood, J., Nenhep, S., Sovannaroth, S., Morgan, J. C., Hemingway, J., Chitnis, N., & Briët, O. J. (2016). ‘Nature or nurture’: survival rate, oviposition interval, and possible gonotrophic discordance among South East Asian anophelines. Malaria Journal, 15(1), 1-14
1		Cambodia	Ou Chra	12.237	106.848	12	12	2012	2012	dry	An. dirus		resting	8	30	0.27	Derek Charlwood, J., Nenhep, S., Sovannaroth, S., Morgan, J. C., Hemingway, J., Chitnis, N., & Briët, O. J. (2016). ‘Nature or nurture’: survival rate, oviposition interval, and possible gonotrophic discordance among South East Asian anophelines. Malaria Journal, 15(1), 1-15
1		Cambodia	Ou Chra	12.237	106.848	12	12	2012	2012	dry	An. dirus	outdoor	tent trat	4	7	0.57	Derek Charlwood, J., Nenhep, S., Sovannaroth, S., Morgan, J. C., Hemingway, J., Chitnis, N., & Briët, O. J. (2016). ‘Nature or nurture’: survival rate, oviposition interval, and possible gonotrophic discordance among South East Asian anophelines. Malaria Journal, 15(1), 1-16
1		Cambodia	Khum Otavao	12.789	102.69	6	10	2012	2012	rainy	An. dirus		biting	1	2	0.5	Derek Charlwood, J., Nenhep, S., Sovannaroth, S., Morgan, J. C., Hemingway, J., Chitnis, N., & Briët, O. J. (2016). ‘Nature or nurture’: survival rate, oviposition interval, and possible gonotrophic discordance among South East Asian anophelines. Malaria Journal, 15(1), 1-17
1		Cambodia	Krorhom Krom	12.215	103.08	9	10	2012	2012	rainy	An. dirus		biting	2	2	1	Derek Charlwood, J., Nenhep, S., Sovannaroth, S., Morgan, J. C., Hemingway, J., Chitnis, N., & Briët, O. J. (2016). ‘Nature or nurture’: survival rate, oviposition interval, and possible gonotrophic discordance among South East Asian anophelines. Malaria Journal, 15(1), 1-18
1		Cambodia	Kroh Salau	11.46	103.049	11	11	2012	2012	dry	An. sundaicus		biting	12	38	0.32	Derek Charlwood, J., Nenhep, S., Sovannaroth, S., Morgan, J. C., Hemingway, J., Chitnis, N., & Briët, O. J. (2016). ‘Nature or nurture’: survival rate, oviposition interval, and possible gonotrophic discordance among South East Asian anophelines. Malaria Journal, 15(1), 1-19
1		Cambodia	Kroh Salau	11.46	103.049	11	11	2012	2012	dry	An. sundaicus		light trap	1	2	0.5	Derek Charlwood, J., Nenhep, S., Sovannaroth, S., Morgan, J. C., Hemingway, J., Chitnis, N., & Briët, O. J. (2016). ‘Nature or nurture’: survival rate, oviposition interval, and possible gonotrophic discordance among South East Asian anophelines. Malaria Journal, 15(1), 1-20
1		Cambodia	Ou Chra	12.237	106.848	12	11	2012	2013	dry	Maculatus group	combine	light trap	1	2	0.5	Derek Charlwood, J., Nenhep, S., Sovannaroth, S., Morgan, J. C., Hemingway, J., Chitnis, N., & Briët, O. J. (2016). ‘Nature or nurture’: survival rate, oviposition interval, and possible gonotrophic discordance among South East Asian anophelines. Malaria Journal, 15(1), 1-21
1		Cambodia	Ou Chra	12.237	106.848	12	12	2012	2012	dry	Maculatus group		resting	0	1	0	Derek Charlwood, J., Nenhep, S., Sovannaroth, S., Morgan, J. C., Hemingway, J., Chitnis, N., & Briët, O. J. (2016). ‘Nature or nurture’: survival rate, oviposition interval, and possible gonotrophic discordance among South East Asian anophelines. Malaria Journal, 15(1), 1-22
1		Cambodia	Khum Otavao	12.789	102.69	3	10	2012	2012	both	Maculatus group		biting		122	0.52	Derek Charlwood, J., Nenhep, S., Sovannaroth, S., Morgan, J. C., Hemingway, J., Chitnis, N., & Briët, O. J. (2016). ‘Nature or nurture’: survival rate, oviposition interval, and possible gonotrophic discordance among South East Asian anophelines. Malaria Journal, 15(1), 1-23
1		Cambodia	Krorhom Krom	12.215	103.08	8	10	2012	2012	rainy	Maculatus group		biting		170	0.51	Derek Charlwood, J., Nenhep, S., Sovannaroth, S., Morgan, J. C., Hemingway, J., Chitnis, N., & Briët, O. J. (2016). ‘Nature or nurture’: survival rate, oviposition interval, and possible gonotrophic discordance among South East Asian anophelines. Malaria Journal, 15(1), 1-24
1		Cambodia	Krorhom Krom	12.215	103.08	9	10	2012	2013	rainy	Maculatus group	outdoor	light trap		44	0.43	Derek Charlwood, J., Nenhep, S., Sovannaroth, S., Morgan, J. C., Hemingway, J., Chitnis, N., & Briët, O. J. (2016). ‘Nature or nurture’: survival rate, oviposition interval, and possible gonotrophic discordance among South East Asian anophelines. Malaria Journal, 15(1), 1-25
1		Cambodia	Khum Otavao	12.789	102.69	2	10	2012	2012	both	An. minimus		biting		551	0.6	Derek Charlwood, J., Nenhep, S., Sovannaroth, S., Morgan, J. C., Hemingway, J., Chitnis, N., & Briët, O. J. (2016). ‘Nature or nurture’: survival rate, oviposition interval, and possible gonotrophic discordance among South East Asian anophelines. Malaria Journal, 15(1), 1-26
1		Cambodia	Khum Otavao	12.789	102.69	10	10	2012	2012	rainy	An. minimus		odour trap		7	0.71	Derek Charlwood, J., Nenhep, S., Sovannaroth, S., Morgan, J. C., Hemingway, J., Chitnis, N., & Briët, O. J. (2016). ‘Nature or nurture’: survival rate, oviposition interval, and possible gonotrophic discordance among South East Asian anophelines. Malaria Journal, 15(1), 1-27
1		Cambodia	Khum Otavao	12.789	102.69	2	2	2012	2012	dry	An. minimus	outdoor	Tent trap		10	0.7	Derek Charlwood, J., Nenhep, S., Sovannaroth, S., Morgan, J. C., Hemingway, J., Chitnis, N., & Briët, O. J. (2016). ‘Nature or nurture’: survival rate, oviposition interval, and possible gonotrophic discordance among South East Asian anophelines. Malaria Journal, 15(1), 1-28
1		Cambodia	Krorhom Krom	12.215	103.08	8	10	2012	2012	rainy	An. minimus		biting		15	0.6	Derek Charlwood, J., Nenhep, S., Sovannaroth, S., Morgan, J. C., Hemingway, J., Chitnis, N., & Briët, O. J. (2016). ‘Nature or nurture’: survival rate, oviposition interval, and possible gonotrophic discordance among South East Asian anophelines. Malaria Journal, 15(1), 1-29
1		Cambodia	Krorhom Krom	12.215	103.08	9	9	2012	2012	rainy	An. minimus	outdoor	light trap		6	0.17	Derek Charlwood, J., Nenhep, S., Sovannaroth, S., Morgan, J. C., Hemingway, J., Chitnis, N., & Briët, O. J. (2016). ‘Nature or nurture’: survival rate, oviposition interval, and possible gonotrophic discordance among South East Asian anophelines. Malaria Journal, 15(1), 1-30
1		Cambodia	Ou Chra	12.237	106.848	12	12	2013	2013	dry	An. minimus	indoor	light trap		1	0	Derek Charlwood, J., Nenhep, S., Sovannaroth, S., Morgan, J. C., Hemingway, J., Chitnis, N., & Briët, O. J. (2016). ‘Nature or nurture’: survival rate, oviposition interval, and possible gonotrophic discordance among South East Asian anophelines. Malaria Journal, 15(1), 1-31
2		China	Liji	34.35	118.03	7	9	1979	1979	rainy	An. sinensis	combine	combine		343	0.875	Qian, H. L., Deng, D., Guan, D. H., Jiang, B. Q., Zhou, S. L., Liu, J. X., Gu, Z. C., Pan, J. Y., Shi, W. Q., & He, J. J. (1984). Investigation and quantitative analysis of the components of vectorial capacity of Anopheles sinensis. Ji sheng chong xue yu ji sheng chong bing za zhi = Journal of parasitology & parasitic diseases, 2(1), 3–8
3		China	Yancheng	33.35	120.16	7	9	1979	1980	rainy	An. sinensis	animal shelter	biting	204	253	0.806	Lu, Z. M., Zhang, J. M., Gao, E. Y., Cao, H. N., & Song, Y. Z. (1984). Observation on the gonothropic cycle of Anopheles sinensis in the North of yancheng, Jiangsu Province [in Chinese]. Ji sheng chong xue yu ji sheng chong bing za zhi = Journal of parasitology & parasitic diseases, 2(4), 271

## Sheet: resting period duration
ID	MAP_database_ID	area	site	latitude	longitude	month_start	month_end	year_start	year_end	season	species_complex	resting_period_duration	citation
1		China	Suijiang	28.45	103.55	5	10	1980	1982	rainy	An. sinensis	4.3 (3.5--5.1)	Zheng, K. S. (1989). To explore the principal vector of malaria by using vectorial capacity. Zhonghua liu Xing Bing xue za zhi= Zhonghua Liuxingbingxue Zazhi, 10(3), 161-163.
2		China	Liji	34.35	118.03	7	9	1979	1979	rainy	An. sinensis	2.1 (1.9--3.3)	Qian, H. L., Deng, D., Guan, D. H., Jiang, B. Q., Zhou, S. L., Liu, J. X., Gu, Z. C., Pan, J. Y., Shi, W. Q., & He, J. J. (1984). Investigation and quantitative analysis of the components of vectorial capacity of Anopheles sinensis. Ji sheng chong xue yu ji sheng chong bing za zhi = Journal of parasitology & parasitic diseases, 2(1), 3–8
3		China	Xihuzhang village	34.795	113.764	7	8	1993	1993	rainy	An. sinensis	2.5 (2--3.38)	Chuanzhi, Q., Shouzhi, S., Liuping, Y., Ruiqin, Y., Zhongwen, W., Meiying, W., & Tianyun, S. (2000). Quantitative research of reproduction and survival of Anopheles sinensis in different areas. Henan yi ke da xue xue bao= Journal of Henan Medical University= Henan Yikedaxue Xuebao, 35(5), 378-380.
4		Thailand	Salangphan	16.64	101.19	2	11	1975	1975	rainy	An. minimus	2	Ismail, I. A., Phinichpongse, S., & Boonrasri, P. (1978). Responses of Anopheles minimus to DDT residual spraying in a cleared forested foothill area in central Thailand. Acta tropica, 35(1), 69–82
4		Thailand	Salangphan	16.64	101.19	12	1	1975	1975	dry	An. minimus	3	Ismail, I. A., Phinichpongse, S., & Boonrasri, P. (1978). Responses of Anopheles minimus to DDT residual spraying in a cleared forested foothill area in central Thailand. Acta tropica, 35(1), 69–83
5		Thailand	Wang Nuken Canton	16.83	100.43			1972	1972	rainy	An. minimus	2	Ismail, I. A., Notananda, V., & Schepens, J. (1975). Studies on malaria and responses of Anopheles balabacensis balabacensis and Anopheles minimus to DDT residual spraying in Thailand. Acta tropica, 32(3), 206–231
5		Thailand	Wang Nuken Canton	16.83	100.43	11	2	1972	1972	dry	An. minimus	4	Ismail, I. A., Notananda, V., & Schepens, J. (1975). Studies on malaria and responses of Anopheles balabacensis balabacensis and Anopheles minimus to DDT residual spraying in Thailand. Acta tropica, 32(3), 206–231
6		China	Feiba District	19.521	109.581	6	8	1990	1990	rainy	An. minimus	2.5	Wu, K. C., Chen, W. J., Wang, Z. G., Cai, X. Z., Deng, D., Hu, L. K., Liu, Z. Y., Zhu, W. G., Guan, D. H., & Jiang, W. K. (1993). Studies on distribution and behavior of Anopheles minimus and its role of malaria transmission in Hainan Province at present. Zhongguo ji sheng chong xue yu ji sheng chong bing za zhi = Chinese journal of parasitology & parasitic diseases, 11(2), 120–123
7		Bangladesh	Khagrachberi	23.11	91.99	7	6	1966	1967	both	An. minimus	2	Khan, A. Q., & Talibi, S. A. (1972). Epidemiological assessment of malaria transmission in an endemic area of East Pakistan and the significance of congenital immunity. Bulletin of the World Health Organization, 46(6), 783–792
8		India	Assam	26.2	92.94	7	7	1940	1940	rainy	An. minimus	2	Thomson, R. C. M. (1941). Studies on the Behaviour of Anopheles minimus. Part V. The Behaviour of Adults in Relation to Feeding and Resting in Houses. Journal of the Malaria Institute of India, 4(2).
8		India	Assam	26.2	92.94	12	12	1940	1940	dry	An. minimus	5 (4--6)	Thomson, R. C. M. (1941). Studies on the Behaviour of Anopheles minimus. Part V. The Behaviour of Adults in Relation to Feeding and Resting in Houses. Journal of the Malaria Institute of India, 4(2).
9		Malaysia	Pos Betau	4.256	101.783	1	1	1989	1989	rainy	Maculatus group	2.4 (1.9--2.8)	Chiang, G. L., Loong, K. P., Chan, S. T., Eng, K. L., & Yap, H. H. (1991). Capture-recapture studies with Anopheles maculatus Theobald (Diptera: Culicidae) the vector of malaria in peninsular Malaysia. The Southeast Asian journal of tropical medicine and public health, 22(4), 643-647
10		Malaysia	Post Betau	4.256	101.783	10	10	1988	1988	rainy	Maculatus group	2.3 (1.8--2.8)	Loong, K. P., Chiang, G. L., Eng, K. L., Chan, S. T., & Yap, H. H. (1990). Survival and feeding behaviour of Malaysian strain of Anopheles maculatus Theobald (Diptera: Culicidae) and their role in malaria transmission. Tropical Biomedicine, 7(1), 71-76
11	2213	Korea, Republic of	Gusan-dong	37.683	126.881	7	7	1999	1999	rainy	An. sinensis	3 (2.5--3.5)	Ree, H.I., Hwang, U.W., Lee, I.Y. and Kim, T.E. (2001). Daily survival and human blood index of Anopheles sinensis, the vector species of malaria in Korea. Journal of the American Mosquito Control Association, 17(1):67-72
12	2421	China	Shuiwa	31.9283	112.162	6	6	1983	1983	rainy	An. sinensis	2.3 (1.8--2.7)	Zhang, S.Q., Zhang, Q.J., Cheng, F., Wang, L.L. and Pen, G.P. (1991). Threshold of transmission of Brugia malayi by Anopheles sinensis. Journal of Tropical Medicine & Hygiene, 94(4):245-50
12	2421	China	Gubomen	30.1846	113.228	7	7	1983	1983	rainy	An. sinensis	2 (1.8--2.1)	Zhang, S.Q., Zhang, Q.J., Cheng, F., Wang, L.L. and Pen, G.P. (1991). Threshold of transmission of Brugia malayi by Anopheles sinensis. Journal of Tropical Medicine & Hygiene, 94(4):245-50
12	2421	China	Moshi	30.41	112.94	7	7	1983	1983	rainy	An. sinensis	2.3 (2--2.5)	Zhang, S.Q., Zhang, Q.J., Cheng, F., Wang, L.L. and Pen, G.P. (1991). Threshold of transmission of Brugia malayi by Anopheles sinensis. Journal of Tropical Medicine & Hygiene, 94(4):245-50
