# Supplementary material for: Optimizing malaria vector control in the Greater Mekong Subregion: a systematic review and mathematical modelling study to identify desirable intervention characteristics
Source: Parasit Vectors. 2024 Mar 29;17:162. doi: 10.1186/s13071-024-06234-4 (PMC10981350; doi:10.1186/s13071-024-06234-4)
Supplement: Supplementary file 2 — Additional file 2. Data extracted during systematic reviews. [file 13071_2024_6234_MOESM2_ESM.zip]

Archive with 30 entries (24 files):
- 1_function/
- 1_function/relchange_intervention_GSA.R
- 1_function/relchange_entomology_GSA.R
- 2_parameter/
- 2_parameter/bionomics_value.csv
- 2_parameter/intervention_value.csv
- 3_entomology/
- 3_entomology/VC_entomology_sobol.R
- 3_entomology/VC_entomology_LHS_PRCC.R
- 4_intervention/
- 4_intervention/VC_intervention_PRCC_HBI.R
- 4_intervention/VC_intervention_sobol_HBI.R
- 4_intervention/VC_intervention_PRCC_sac.R
- 4_intervention/VC_intervention_sobol_sac.R
- 4_intervention/VC_intervention_PRCC_parous.R
- 4_intervention/VC_intervention_sobol_parous.R
- 5_output/
- 5_output/int_HBI_sobol
- 5_output/int_parous_PRCC
- 5_output/ent_dummy
- 5_output/int_sac_sobol
- 5_output/int_HBI_PRCC
- 5_output/ent_sobol
- 5_output/ent_prcc
- 5_output/int_parous_sobol
- 5_output/int_sac_PRCC
- 6_plot/
- 6_plot/intervention_plot.R
- 6_plot/entomology_plot.R
- README.txt
