# Supplementary material for: Optimizing malaria vector control in the Greater Mekong Subregion: a systematic review and mathematical modelling study to identify desirable intervention characteristics
Source: Parasit Vectors. 2024 Mar 29;17:162. doi: 10.1186/s13071-024-06234-4 (PMC10981350; doi:10.1186/s13071-024-06234-4)
Supplement: Supplementary file 2 — Additional file 2. Data extracted during systematic reviews. [file 13071_2024_6234_MOESM2_ESM.zip › 2_parameter/bionomics_value.csv]

species	HBI_mean	HBI_min	HBI_max	parous_mean	parous_min	parous_max	sac_mean	sac_min	sac_max	tau_mean	tau_min	tau_max
dirus	0.87	0.06	1	0.64	0.43	0.79	0.33	0.27	0.34	3	2	6
minimus	0.61	0.05	0.98	0.6	0.48	0.72	0.6	0.6	0.6	3	2	6
sinensis	0.1	0.01	0.98	0.57	0.41	0.73	0.82	0.16	0.88	3	2	4
sundaicus	0.34	0	0.59	0.59	0.46	0.74	0.32	0.32	0.32	3	2	6
maculatus	0.09	0	0.83	0.51	0.39	0.78	0.5	0.43	0.52	3	2	3
all	0.5	0.01	1	0.6	0.39	0.78	0.5	0.16	0.88	3	2	6
