# Supplementary material for: Optimizing malaria vector control in the Greater Mekong Subregion: a systematic review and mathematical modelling study to identify desirable intervention characteristics
Source: Parasit Vectors. 2024 Mar 29;17:162. doi: 10.1186/s13071-024-06234-4 (PMC10981350; doi:10.1186/s13071-024-06234-4)
Supplement: Supplementary file 2 — Additional file 2. Data extracted during systematic reviews. [file 13071_2024_6234_MOESM2_ESM.zip › 2_parameter/intervention_value.csv]

betar_min	betar_max	betad_min	betad_max	betam_min	betam_max	xi_min	xi_max	rho_min	rho_max
0	0.6	0	0.6	0	0.6	0	0.4	0	0.17
