# Supplementary material for: Optimizing malaria vector control in the Greater Mekong Subregion: a systematic review and mathematical modelling study to identify desirable intervention characteristics
Source: Parasit Vectors. 2024 Mar 29;17:162. doi: 10.1186/s13071-024-06234-4 (PMC10981350; doi:10.1186/s13071-024-06234-4)
Supplement: Supplementary file 2 — Additional file 2. Data extracted during systematic reviews. [file 13071_2024_6234_MOESM2_ESM.zip › 3_entomology/VC_entomology_sobol.R]

rm(list = ls())

source("~/1_function/relchange_entomology_GSA.R")
parameter_value = read.csv('~/2_parameter/bionomics_value.csv')


library(sensobol)
library(data.table)

##############################
#set.seed(123)


#default parameters
N_b = 1000 # human population size

value<-parameter_value[parameter_value$species == "all",2:13]

HBI_mean = value[[1]]
HBI_min = value[[2]]
HBI_max = value[[3]]
parous_mean = value[[4]]
parous_min = value[[5]]
parous_max = value[[6]]
sac_mean = value[[7]]
sac_min = value[[8]]
sac_max = value[[9]]
tau_mean = value[[10]] 
tau_min = value[[11]]
tau_max = value[[12]]


N <- 10000
params <- c("HBI","parous","sac","tau")
order <- "first"
R<-50
type <- "percent"
conf <- 0.95


X<-sobol_matrices(
  matrices = c("A", "B", "AB"),
  N=N,
  params=params,
  order = order,
  type = "QRN"
)


X[, 1] <- qunif(X[, 1], min = HBI_min, max = HBI_max)
X[, 2] <- qunif(X[,2],min = parous_min, max = parous_max)
X[, 3] <- qunif(X[,3],min = sac_min, max = sac_max)
X[, 4] <- floor(qunif(X[,4],min = tau_min, max = tau_max+1))

#datatable for output
X1<-data.table(X)

y=rep(0,nrow(X1))
for (s in 1:nrow(X1)){
  y[s] <- with(X1[s,], VCrelchange_entomology_GSA(HBI_mean, HBI, parous_mean, parous,
                                                 sac_mean, sac, tau_mean, tau,
                                                 N_b))
}


ind <-sobol_indices(Y = y, N = N, params = params, order=order, boot = TRUE, R = R)

plot<-data.frame(ind$results)

ind.dummy <- sobol_dummy(Y = y, N = N, params = params, boot = TRUE,
                         R = R)

saveRDS(plot,file="~/5_output/ent_sobol")
saveRDS(ind.dummy,file="~/5_output/ent_dummy")
