# Supplementary material for: Optimizing malaria vector control in the Greater Mekong Subregion: a systematic review and mathematical modelling study to identify desirable intervention characteristics
Source: Parasit Vectors. 2024 Mar 29;17:162. doi: 10.1186/s13071-024-06234-4 (PMC10981350; doi:10.1186/s13071-024-06234-4)
Supplement: Supplementary file 2 — Additional file 2. Data extracted during systematic reviews. [file 13071_2024_6234_MOESM2_ESM.zip › 6_plot/entomology_plot.R]

rm(list = ls())

#load the data for ploting
prcc_plot<-readRDS("~/5_output/ent_prcc")
plot<-readRDS("~/5_output/ent_sobol")
ind.dummy<-readRDS("~/5_output/ent_dummy")


library(ggpubr)
library(cowplot)


n_params=4
n_samples=500

t_bound<-qt((0.05/n_params)/2,n_samples-2-(n_params-1))
lower_bound<--sqrt(t_bound^2/((n_samples-2-(n_params-1))+(t_bound^2)))
upper_bound<-sqrt(t_bound^2/((n_samples-2-(n_params-1))+(t_bound^2)))


p_ent_prcc<-ggplot(prcc_plot,aes(x=parameters, y=mean))+
  geom_bar(stat="identity",
           fill=c("#00467D"), 
           linewidth=0.05,
           width = 0.5) + 
  geom_hline(yintercept=upper_bound, linetype="dashed", color = "red")+
  geom_hline(yintercept=lower_bound, linetype="dashed", color = "red")+
  geom_hline(yintercept=0, color = "black",size=0.4)+
  geom_errorbar(aes(ymin=low.ci, ymax=high.ci), size= 0.4, width=0.15)+
  xlab("Parameter") +
  ylab("PRCC") +
  scale_x_discrete(labels=c("parous"= "parity","tau"= "resting"))+
  ylim(-1,1)+
  theme_bw()


p_ent_sobol<-ggplot(plot,aes(x=parameters, y=original, fill=sensitivity))+
  geom_bar(position=position_dodge(), stat="identity",
           colour="black", 
           width = 0.9,
           linewidth=0.05) +
  geom_errorbar(aes(ymin=low.ci, ymax=high.ci), size= 0.4, width=0.2, position=position_dodge(0.9))+
  geom_hline(yintercept=ind.dummy$original[2], linetype="dashed", color = "blue")+
  geom_hline(yintercept=ind.dummy$original[1], linetype="dashed", color = "red")+
  xlab("Parameter") +
  ylab("Sobol' indices") +
  scale_x_discrete(labels=c("parous"= "parity","tau"= "resting"))+
  scale_fill_manual(values=c("#c6dbef","#08306b"),
                    labels=c('First-order', 'Total-order'),
                    name="Sobol's index") +
  ylim(-0.01,1.26)+
  theme_bw()

#plot
ggarrange(p_ent_prcc,p_ent_sobol,
          labels = c("A", "B"),
          align = "h",
          widths = c(0.45, 0.58),
          ncol = 2, nrow = 1)
ggsave("ent.png", width = 8, height = 3.5)
