# Supplementary material for: Optimizing malaria vector control in the Greater Mekong Subregion: a systematic review and mathematical modelling study to identify desirable intervention characteristics
Source: Parasit Vectors. 2024 Mar 29;17:162. doi: 10.1186/s13071-024-06234-4 (PMC10981350; doi:10.1186/s13071-024-06234-4)
Supplement: Supplementary file 2 — Additional file 2. Data extracted during systematic reviews. [file 13071_2024_6234_MOESM2_ESM.zip › README.txt]

# Sensitivity analysis of vectorial capacity

## Contents of this file

 - Introduction
 - Requirements
 - Usage

## Introduction

This repository contains the codes for the manuscript: Optimizing malaria vector control: A systematic review and mathematical modelling study to identify desirable characteristics of novel tools in different settings.


## Requirements

**Note**: Sensitivity analysis was performed using R version 4.1.0.

## Usage

 - The function to compute vectorial capacity in the entomology model and intervention model are included in the folder 1_function. The input value of entomology and intervention parameters are listed in the folder 2_parameter.
 - Sensitivity analysis of the entomology model and intervention model are performed in folder 3_entomology and folder 4_intervention. The RDS output are saved in folder 5_output.
 - Codes for plotting can be found in folder 6_plot.
